# Supplementary material for: The genus Mercuria Boeters, 1971 in Morocco: first molecular phylogeny of the genus and description of two new species (Caenogastropoda, Truncatelloidea, Hydrobiidae)
Source: Zookeys. 2018 Aug 27;(782):95–128. doi: 10.3897/zookeys.782.26797 (PMC6160864; doi:10.3897/zookeys.782.26797)
Supplement: XML Treatment for Mercuria bakeri [file zookeys.782.26797-treatment1.xml]

<!DOCTYPE tp:taxon-treatment
  PUBLIC "-//TaxonX//DTD Taxonomic Treatment Publishing DTD v0 20100105//EN" "tax-treatment-NSO.dtd">
<tp:taxon-treatment xmlns:tp="http://www.plazi.org/taxpub"><tp:treatment-meta><kwd-group><label>Taxon classification</label><kwd><named-content xmlns:xlink="http://www.w3.org/1999/xlink" content-type="kingdom">Animalia</named-content></kwd><kwd><named-content xmlns:xlink="http://www.w3.org/1999/xlink" content-type="order">Littorinimorpha</named-content></kwd><kwd><named-content xmlns:xlink="http://www.w3.org/1999/xlink" content-type="family">Hydrobiidae</named-content></kwd></kwd-group><mixed-citation publication-type="journal"><person-group><name><surname>Boulaassafer</surname><given-names>Khadija</given-names></name><name><surname>Ghamizi</surname><given-names>Mohamed</given-names></name><name><surname>Delicado</surname><given-names>Diana</given-names></name></person-group><article-title>The genus <italic><tp:taxon-name><tp:taxon-name-part taxon-name-part-type="genus" reg="Mercuria">Mercuria</tp:taxon-name-part></tp:taxon-name></italic> Boeters, 1971 in Morocco: first molecular phylogeny of the genus and description of two new species (<tp:taxon-name><tp:taxon-name-part taxon-name-part-type="subclass">Caenogastropoda</tp:taxon-name-part></tp:taxon-name>, <tp:taxon-name><tp:taxon-name-part taxon-name-part-type="superfamily">Truncatelloidea</tp:taxon-name-part></tp:taxon-name>, <tp:taxon-name><tp:taxon-name-part taxon-name-part-type="family">Hydrobiidae</tp:taxon-name-part></tp:taxon-name>)</article-title><source>Zookeys</source><day>27</day><month>8</month><year>2018</year><volume>2018</volume><issue>782</issue><fpage>95</fpage><lpage>128</lpage><pub-id pub-id-type="doi">10.3897/zookeys.782.26797</pub-id></mixed-citation></tp:treatment-meta><tp:nomenclature><tp:taxon-name>
                  <tp:taxon-name-part taxon-name-part-type="genus" reg="Mercuria">Mercuria</tp:taxon-name-part>
                  <tp:taxon-name-part taxon-name-part-type="species" reg="bakeri">bakeri</tp:taxon-name-part>
                </tp:taxon-name><tp:taxon-authority>Glöer, Boeters &amp; Walther, 2015</tp:taxon-authority></tp:nomenclature><tp:treatment-sec sec-type="material" id="SECID0EQXAG"><title>Examined material.</title><p>MOROCCO. Paratype (one male): <abbrev xmlns:xlink="http://www.w3.org/1999/xlink" content-type="institution" xlink:title="University of Giessen Systematics and Biodiversity" id="ABBRID0EWXAG" xlink:type="simple">UGSB</abbrev> 18986, Taghramt, 3.5 km towards N, Tangier-Titouan, 23/03/2014 (<named-content xmlns:xlink="http://www.w3.org/1999/xlink" content-type="dwc:verbatimCoordinates" xlink:type="simple"><named-content content-type="geo-json" specific-use="{&#34;type&#34;:&#34;Point&#34;,&#34;coordinates&#34;:[-5.460300,35.815200]}" id="NCID0E5XAG" xlink:type="simple">35°48.912'N, 5°27.618'W</named-content></named-content>).</p></tp:treatment-sec><tp:treatment-sec sec-type="Revised diagnosis" id="SECID0EDYAG"><title>Revised diagnosis.</title><p>Shell ovate-conic; periostracum greyish; body whorl large, convex, occupying approximately 3/4 of total shell length; aperture ovate and complete; umbilicus narrow, not covered by the inner lip; central radular tooth formula (3)4–C–4(3)/1–1; bursa copulatrix elongate; bursal duct shorter than bursa length; one seminal receptacle fingerlike, with a short duct; penis strap-like, pigmented from brown to dark grey; penial appendix unpigmented, shorter than penis, base wide, medially positioned on inner edge of penis; nervous system moderately concentrated (mean <abbrev xmlns:xlink="http://www.w3.org/1999/xlink" xlink:title="right pleural ganglion" id="ABBRID0EJYAG" xlink:type="simple">RPG</abbrev> ratio = 0.40).</p></tp:treatment-sec><tp:treatment-sec sec-type="description" id="SECID0ENYAG"><title>Description.</title><p>Shell ovate-conic (Figure <xref ref-type="fig" rid="F2">2</xref>), height 3.0–3.5 mm (<xref ref-type="bibr" rid="B26">Glöer et al. 2015</xref>). Periostracum greyish. Teleoconch whorls convex, separated by deep sutures. Body whorl occupying approximately 3/4 of total shell length. Umbilicus narrow, partially covered by the inner lip. Aperture ovate, complete, in contact with the body whorl; inner lip thicker than outer lip.</p><p>Radula with approximately 65 rows of teeth (Figure <xref ref-type="fig" rid="F3">3A</xref>), medium sized (23% total shell length), 7.5 times longer than wide. Central tooth formula (3)4–C–4(3)/1–1; central cusp long, V-shaped. Lateral tooth formula 3–C–3; central cusp long, V-shaped (Figure <xref ref-type="fig" rid="F3">3B, C</xref>). Inner and outer marginal teeth having approx. 16 and 20 pointed cusps, respectively (Figure <xref ref-type="fig" rid="F3">3D</xref>).</p><fig id="F3" position="float" orientation="portrait"><label>Figure 3.</label><caption><p>Radulae, <bold>A–D</bold><italic><tp:taxon-name><tp:taxon-name-part taxon-name-part-type="genus" reg="Mercuria">M.</tp:taxon-name-part><tp:taxon-name-part taxon-name-part-type="species" reg="bakeri">bakeri</tp:taxon-name-part></tp:taxon-name></italic>, Taghramt <bold>E–H</bold><italic><tp:taxon-name><tp:taxon-name-part taxon-name-part-type="genus" reg="Mercuria">M.</tp:taxon-name-part><tp:taxon-name-part taxon-name-part-type="species" reg="tingitana">tingitana</tp:taxon-name-part></tp:taxon-name></italic>, Tangier at 11 km towards Ksar es Seghir. <bold>A, E</bold> Radulae ribbons <bold>B, F</bold> Overview of rows of radulae teeth <bold>C, G</bold> Central tooth <bold>D</bold> Outer marginal tooth <bold>H</bold> Inner marginal and lateral teeth.</p></caption><graphic xmlns:xlink="http://www.w3.org/1999/xlink" xlink:href="zookeys-782-095-g003.jpg" position="float" orientation="portrait" xlink:type="simple" id="oo_225042.jpg"/></fig><p>Head brown pigmented except for white patches surrounding tentacles and eyes (Figure <xref ref-type="fig" rid="F4">4A</xref>). Ctenidium well-developed, with ca. 21 gill filaments, occupying most of pallial cavity; osphradium elongate, positioned middle of ctenidium (Figure <xref ref-type="fig" rid="F4">4C</xref>). Bursa copulatrix elongate. Bursal duct shorter than bursa length. Seminal receptacle fingerlike, with a short duct, joining renal oviduct above the insertion point with bursal duct (based on <xref ref-type="bibr" rid="B26">Glöer et al. 2015</xref>). Penis strap-like, attached to central area of head. Penis brown to dark grey pigmented. Penial appendix and base of penis unpigmented. Penial appendix shorter than penis, base wide, medially positioned on inner edge of penis (Figure <xref ref-type="fig" rid="F4">4B</xref>). Terminal gland large, occupying the whole distal end of the appendix.</p><fig id="F4" position="float" orientation="portrait"><label>Figure 4.</label><caption><p>Male genitalia and ctenidium, <italic><tp:taxon-name><tp:taxon-name-part taxon-name-part-type="genus" reg="Mercuria">M.</tp:taxon-name-part><tp:taxon-name-part taxon-name-part-type="species" reg="bakeri">bakeri</tp:taxon-name-part></tp:taxon-name></italic>, Taghramt. <bold>A</bold> Head with penis <bold>B</bold> Penis <bold>C</bold> Ctenidium.</p></caption><graphic xmlns:xlink="http://www.w3.org/1999/xlink" xlink:href="zookeys-782-095-g004.jpg" position="float" orientation="portrait" xlink:type="simple" id="oo_225043.jpg"/></fig></tp:treatment-sec><tp:treatment-sec sec-type="distribution" id="SECID0EK3AG"><title>Distribution.</title><p>Only known from the type locality.</p></tp:treatment-sec><tp:treatment-sec sec-type="remarks" id="SECID0EP3AG"><title>Remarks.</title><p>Based on a short fragment of the mitochondrial COI gene, our phylogenetic analysis depicts <italic><tp:taxon-name><tp:taxon-name-part taxon-name-part-type="genus" reg="Mercuria">M.</tp:taxon-name-part><tp:taxon-name-part taxon-name-part-type="species" reg="bakeri">bakeri</tp:taxon-name-part></tp:taxon-name></italic> as sister to <italic><tp:taxon-name><tp:taxon-name-part taxon-name-part-type="genus" reg="Mercuria">M.</tp:taxon-name-part><tp:taxon-name-part taxon-name-part-type="species" reg="tingitana">tingitana</tp:taxon-name-part></tp:taxon-name></italic> with a mean uncorrected sequence divergence of 3.4%. A greater genetic distance is not unexpected when including longer sequences. Despite this relatively low genetic distance, morphological differences between these two species are striking, especially in terms of penis shape (penis slender, 3.5 times longer than appendix in <italic><tp:taxon-name><tp:taxon-name-part taxon-name-part-type="genus" reg="Mercuria">M.</tp:taxon-name-part><tp:taxon-name-part taxon-name-part-type="species" reg="bakeri">bakeri</tp:taxon-name-part></tp:taxon-name></italic> and penis and appendix almost equal in size in <italic><tp:taxon-name><tp:taxon-name-part taxon-name-part-type="genus" reg="Mercuria">M.</tp:taxon-name-part><tp:taxon-name-part taxon-name-part-type="species" reg="tingitana">tingitana</tp:taxon-name-part></tp:taxon-name></italic>) and seminal receptacle (longer in <italic><tp:taxon-name><tp:taxon-name-part taxon-name-part-type="genus" reg="Mercuria">M.</tp:taxon-name-part><tp:taxon-name-part taxon-name-part-type="species" reg="bakeri">bakeri</tp:taxon-name-part></tp:taxon-name></italic> than <italic><tp:taxon-name><tp:taxon-name-part taxon-name-part-type="genus" reg="Mercuria">M.</tp:taxon-name-part><tp:taxon-name-part taxon-name-part-type="species" reg="tingitana">tingitana</tp:taxon-name-part></tp:taxon-name></italic>).</p></tp:treatment-sec><tp:treatment-sec sec-type="ecology" id="SECID0E15AG"><title>Ecology.</title><p>See <xref ref-type="bibr" rid="B26">Glöer et al. (2015)</xref>.</p></tp:treatment-sec><tp:treatment-sec><!--Section generated to contain objects referenced in tp:taxon-treatment.--><fig id="F2" position="float" orientation="portrait"><label>Figure 2.</label><caption><p>Maximum Likelihood tree based on <abbrev xmlns:xlink="http://www.w3.org/1999/xlink" xlink:title="mitochondrial DNA" id="ABBRID0EJGAG" xlink:type="simple">mtCOI</abbrev> sequences of seven <italic><tp:taxon-name><tp:taxon-name-part taxon-name-part-type="genus" reg="Mercuria">Mercuria</tp:taxon-name-part></tp:taxon-name></italic> species. One asterisk represents <abbrev xmlns:xlink="http://www.w3.org/1999/xlink" xlink:title="Maximum Likelihood" id="ABBRID0EUGAG" xlink:type="simple">ML</abbrev> bootstrap values below 75% and <abbrev xmlns:xlink="http://www.w3.org/1999/xlink" xlink:title="by posterior probabilities" id="ABBRID0EYGAG" xlink:type="simple">BPPs</abbrev> above 0.9; two asterisks represent <abbrev xmlns:xlink="http://www.w3.org/1999/xlink" xlink:title="Maximum Likelihood" id="ABBRID0E3GAG" xlink:type="simple">ML</abbrev> bootstrap values above 75% and <abbrev xmlns:xlink="http://www.w3.org/1999/xlink" xlink:title="by posterior probabilities" id="ABBRID0EAHAG" xlink:type="simple">BPPs</abbrev> above 0.9. Black bars on the right denote species assignments. Scale bar: expected change per site.</p></caption><graphic xmlns:xlink="http://www.w3.org/1999/xlink" xlink:href="zookeys-782-095-g002.jpg" position="float" orientation="portrait" xlink:type="simple" id="oo_225041.jpg"/></fig></tp:treatment-sec><ref-list><ref id="B26"><mixed-citation xmlns:xlink="http://www.w3.org/1999/xlink" xlink:type="simple"><person-group><name name-style="western"><surname>Glöer</surname><given-names>P</given-names></name><name name-style="western"><surname>Boeters</surname><given-names>HD</given-names></name><name name-style="western"><surname>Walther</surname><given-names>F</given-names></name><name name-style="western"><surname>Peter</surname><given-names>G</given-names></name><name name-style="western"><surname>Hans</surname><given-names>DB</given-names></name><name name-style="western"><surname>Frank</surname><given-names>W</given-names></name></person-group> (<year>2015</year>) <article-title>Species of the genus <italic><tp:taxon-name><tp:taxon-name-part taxon-name-part-type="genus">Mercuria</tp:taxon-name-part></tp:taxon-name></italic> Boeters, 1971 (<tp:taxon-name><tp:taxon-name-part taxon-name-part-type="subclass">Caenogastropoda</tp:taxon-name-part></tp:taxon-name>: <tp:taxon-name><tp:taxon-name-part taxon-name-part-type="superfamily">Truncatelloidea</tp:taxon-name-part></tp:taxon-name>: <tp:taxon-name><tp:taxon-name-part taxon-name-part-type="family">Hydrobiidae</tp:taxon-name-part></tp:taxon-name>) from the European Mediterranean region, Morocco and Madeira, with descriptions of new species.</article-title><source>Folia Malacologica</source><volume>23</volume>: <fpage>279</fpage>–<lpage>291</lpage>. <ext-link xlink:type="simple" ext-link-type="doi" xlink:href="10.12657/folmal.023.024">https://doi.org/10.12657/folmal.023.024</ext-link></mixed-citation></ref></ref-list></tp:taxon-treatment>
