# Supplementary material for: The genus Mercuria Boeters, 1971 in Morocco: first molecular phylogeny of the genus and description of two new species (Caenogastropoda, Truncatelloidea, Hydrobiidae)
Source: Zookeys. 2018 Aug 27;(782):95–128. doi: 10.3897/zookeys.782.26797 (PMC6160864; doi:10.3897/zookeys.782.26797)
Supplement: XML Treatment for Mercuria tingitana [file zookeys.782.26797-treatment2.xml]

<!DOCTYPE tp:taxon-treatment
  PUBLIC "-//TaxonX//DTD Taxonomic Treatment Publishing DTD v0 20100105//EN" "tax-treatment-NSO.dtd">
<tp:taxon-treatment xmlns:tp="http://www.plazi.org/taxpub"><tp:treatment-meta><kwd-group><label>Taxon classification</label><kwd><named-content xmlns:xlink="http://www.w3.org/1999/xlink" content-type="kingdom">Animalia</named-content></kwd><kwd><named-content xmlns:xlink="http://www.w3.org/1999/xlink" content-type="order">Littorinimorpha</named-content></kwd><kwd><named-content xmlns:xlink="http://www.w3.org/1999/xlink" content-type="family">Hydrobiidae</named-content></kwd></kwd-group><mixed-citation publication-type="journal"><person-group><name><surname>Boulaassafer</surname><given-names>Khadija</given-names></name><name><surname>Ghamizi</surname><given-names>Mohamed</given-names></name><name><surname>Delicado</surname><given-names>Diana</given-names></name></person-group><article-title>The genus <italic><tp:taxon-name><tp:taxon-name-part taxon-name-part-type="genus" reg="Mercuria">Mercuria</tp:taxon-name-part></tp:taxon-name></italic> Boeters, 1971 in Morocco: first molecular phylogeny of the genus and description of two new species (<tp:taxon-name><tp:taxon-name-part taxon-name-part-type="subclass">Caenogastropoda</tp:taxon-name-part></tp:taxon-name>, <tp:taxon-name><tp:taxon-name-part taxon-name-part-type="superfamily">Truncatelloidea</tp:taxon-name-part></tp:taxon-name>, <tp:taxon-name><tp:taxon-name-part taxon-name-part-type="family">Hydrobiidae</tp:taxon-name-part></tp:taxon-name>)</article-title><source>Zookeys</source><day>27</day><month>8</month><year>2018</year><volume>2018</volume><issue>782</issue><fpage>95</fpage><lpage>128</lpage><pub-id pub-id-type="doi">10.3897/zookeys.782.26797</pub-id></mixed-citation></tp:treatment-meta><tp:nomenclature><tp:taxon-name>
                  <tp:taxon-name-part taxon-name-part-type="genus" reg="Mercuria">Mercuria</tp:taxon-name-part>
                  <tp:taxon-name-part taxon-name-part-type="species" reg="tingitana">tingitana</tp:taxon-name-part>
                </tp:taxon-name><tp:taxon-authority>Glöer, Boeters &amp; Walther, 2015</tp:taxon-authority></tp:nomenclature><tp:treatment-sec sec-type="material" id="SECID0EHABG"><title>Examined material.</title><p>MOROCCO. Paratypes (two females): <abbrev xmlns:xlink="http://www.w3.org/1999/xlink" content-type="institution" xlink:title="University of Giessen Systematics and Biodiversity" id="ABBRID0ENABG" xlink:type="simple">UGSB</abbrev> 17658, Tangier at 11 km towards Ksar es Seghir, 22/03/2014 (<named-content xmlns:xlink="http://www.w3.org/1999/xlink" content-type="dwc:verbatimCoordinates" xlink:type="simple"><named-content content-type="geo-json" specific-use="{&#34;type&#34;:&#34;Point&#34;,&#34;coordinates&#34;:[-5.727383,35.816800]}" id="NCID0EVABG" xlink:type="simple">35°49.008'N, 5°43.643'W</named-content></named-content>).</p></tp:treatment-sec><tp:treatment-sec sec-type="Revised diagnosis" id="SECID0E1ABG"><title>Revised diagnosis.</title><p>Shell ovate-conic, whorls 4–5; periostracum greyish; body whorl large, convex, approx. three-quarters of shell length; aperture ovate and complete; umbilicus narrow, not covered by the inner lip; central radular tooth formula 4–C–4/1–1; bursa copulatrix pyriform to elongate, with a short duct; one seminal receptacle elongate, without duct; penis small, black pigmented; penial appendix as long as penis, slightly pigmented, base wide, distally positioned on inner edge of penis.</p></tp:treatment-sec><tp:treatment-sec sec-type="description" id="SECID0E6ABG"><title>Description.</title><p>Shell ovate-conic, whorls 4–5, height 2.9–3.6 mm (Figure <xref ref-type="fig" rid="F5">5A</xref>; Suppl. material <xref ref-type="supplementary-material" rid="S1">1</xref>: Table 1). Body whorl large, approx. two-thirds total shell length. Teleoconch whorls shouldered, separated by deep sutures. Periostracum greyish. Aperture ovate, complete, in contact with the body whorl; inner lip thicker than outer lip; peristome margin straight (Figure <xref ref-type="fig" rid="F5">5B</xref>). Umbilicus narrow, partially covered by the inner lip.</p><fig id="F5" position="float" orientation="portrait"><label>Figure 5.</label><caption><p>Shells and opercula, <italic><tp:taxon-name><tp:taxon-name-part taxon-name-part-type="genus" reg="Mercuria">M.</tp:taxon-name-part><tp:taxon-name-part taxon-name-part-type="species" reg="tingitana">tingitana</tp:taxon-name-part></tp:taxon-name></italic>, Tangier at 11 km towards Ksar es Seghir. <bold>A, B</bold> Shells, <bold>C, D</bold> Opercula (inner, outer sides).</p></caption><graphic xmlns:xlink="http://www.w3.org/1999/xlink" xlink:href="zookeys-782-095-g005.jpg" position="float" orientation="portrait" xlink:type="simple" id="oo_225044.jpg"/></fig><p>Operculum as for genus, brownish, whorls 2.5. Muscle attachment area oval located near the nucleus (Figure <xref ref-type="fig" rid="F5">5C, D</xref>). Radula length intermediate, approx. 600 µm long (20% total shell length), six times longer than wide, with 50–60 rows of teeth (Figure <xref ref-type="fig" rid="F3">3E</xref>; Suppl. material <xref ref-type="supplementary-material" rid="S1">1</xref>: Table 2). Central tooth formula 4–C–4/1–1; central cusps tongue-shaped. Lateral tooth formula 3–C–3; central cusp long, V-shaped (Figure <xref ref-type="fig" rid="F3">3F–H</xref>). Inner marginal teeth with 15–16 pointed cusps. Outer marginal teeth with 21–23 cusps (Suppl. material <xref ref-type="supplementary-material" rid="S1">1</xref>: Table 2).</p><p>Animal black pigmented except for neck and eye lobes. Ctenidium well-developed, with 19–23 gill filaments, occupying almost entire length of the pallial cavity. Osphradium elongate, positioned posterior to middle of ctenidium (Figure <xref ref-type="fig" rid="F6">6A</xref>). Stomach nearly as long <!--PageBreak-->as wide; style sac slightly shorter than stomach and surrounded by an unpigmented intestine (Suppl. material <xref ref-type="supplementary-material" rid="S1">1</xref>: Table 3). Glandular oviduct approx. three times longer than wide. Capsule gland shorter and thicker than albumen gland. Renal oviduct coiled, unpigmented. Bursa copulatrix pyriform to elongate, with a short duct. Seminal receptacle small, elongate, sessile, joining renal oviduct above the insertion point with bursal duct (Figure <xref ref-type="fig" rid="F6">6B, C</xref>; Suppl. material <xref ref-type="supplementary-material" rid="S1">1</xref>: Table 4). Penis attached to central area of head. Penis and penial appendix almost equal in length. Penis black pigmented, short, and triangular. Penial appendix and base of penis unpigmented. Terminal gland small (see <xref ref-type="bibr" rid="B26">Glöer et al. 2015</xref>).</p><fig id="F6" position="float" orientation="portrait"><label>Figure 6.</label><caption><p>Ctenidium and female genitalia, <italic><tp:taxon-name><tp:taxon-name-part taxon-name-part-type="genus" reg="Mercuria">M.</tp:taxon-name-part><tp:taxon-name-part taxon-name-part-type="species" reg="tingitana">tingitana</tp:taxon-name-part></tp:taxon-name></italic>, Tangier at 11 km towards Ksar es Seghir. <bold>A</bold> Ctenidium <bold>B</bold> Pallial oviduct <bold>C</bold> Seminal receptacle (<bold><abbrev xmlns:xlink="http://www.w3.org/1999/xlink" xlink:title="seminal receptacle" id="ABBRID0EJFBG" xlink:type="simple">SR</abbrev></bold>) and renal oviduct (<bold>RO</bold>).</p></caption><graphic xmlns:xlink="http://www.w3.org/1999/xlink" xlink:href="zookeys-782-095-g006.jpg" position="float" orientation="portrait" xlink:type="simple" id="oo_225045.jpg"/></fig></tp:treatment-sec><tp:treatment-sec sec-type="distribution" id="SECID0EUFBG"><title>Distribution.</title><p>Only known from the type locality.</p></tp:treatment-sec><tp:treatment-sec sec-type="remarks" id="SECID0EZFBG"><title>Remarks.</title><p><italic><tp:taxon-name><tp:taxon-name-part taxon-name-part-type="genus" reg="Mercuria">Mercuria</tp:taxon-name-part><tp:taxon-name-part taxon-name-part-type="species" reg="tingitana">tingitana</tp:taxon-name-part></tp:taxon-name></italic> can be distinguished from its congeners in northern Africa by its slender shell and short penis. Genetically, the closest species to <italic><tp:taxon-name><tp:taxon-name-part taxon-name-part-type="genus" reg="Mercuria">M.</tp:taxon-name-part><tp:taxon-name-part taxon-name-part-type="species" reg="tingitana">tingitana</tp:taxon-name-part></tp:taxon-name></italic> is <italic><tp:taxon-name><tp:taxon-name-part taxon-name-part-type="genus" reg="Mercuria">M.</tp:taxon-name-part><tp:taxon-name-part taxon-name-part-type="species" reg="bakeri">bakeri</tp:taxon-name-part></tp:taxon-name></italic>. However, both these are the most distant species to other Moroccan <!--PageBreak-->congeners with an uncorrected pairwise distance range of 4.7–8.5% for <italic><tp:taxon-name><tp:taxon-name-part taxon-name-part-type="genus" reg="Mercuria">M.</tp:taxon-name-part><tp:taxon-name-part taxon-name-part-type="species" reg="tingitana">tingitana</tp:taxon-name-part></tp:taxon-name></italic> and of 4.7–6.8% for <italic><tp:taxon-name><tp:taxon-name-part taxon-name-part-type="genus" reg="Mercuria">M.</tp:taxon-name-part><tp:taxon-name-part taxon-name-part-type="species" reg="bakeri">bakeri</tp:taxon-name-part></tp:taxon-name></italic>. <italic><tp:taxon-name><tp:taxon-name-part taxon-name-part-type="genus" reg="Mercuria">Mercuria</tp:taxon-name-part><tp:taxon-name-part taxon-name-part-type="species" reg="midarensis">midarensis</tp:taxon-name-part></tp:taxon-name></italic> sp. n. and <italic><tp:taxon-name><tp:taxon-name-part taxon-name-part-type="genus" reg="Mercuria">M.</tp:taxon-name-part><tp:taxon-name-part taxon-name-part-type="species" reg="emiliana">emiliana</tp:taxon-name-part></tp:taxon-name></italic> are the most genetically distant from <italic><tp:taxon-name><tp:taxon-name-part taxon-name-part-type="genus" reg="Mercuria">M.</tp:taxon-name-part><tp:taxon-name-part taxon-name-part-type="species" reg="tingitana">tingitana</tp:taxon-name-part></tp:taxon-name></italic> according to COI divergences of 8.5% and 8.2%, respectively (Table <xref ref-type="table" rid="T2">2</xref>).</p></tp:treatment-sec><tp:treatment-sec sec-type="ecology" id="SECID0E4IBG"><title>Ecology.</title><p>See <xref ref-type="bibr" rid="B26">Glöer et al. (2015)</xref>.</p></tp:treatment-sec><tp:treatment-sec><!--Section generated to contain objects referenced in tp:taxon-treatment.--><supplementary-material xmlns:xlink="http://www.w3.org/1999/xlink" id="S1" position="float" orientation="portrait" xlink:type="simple"><label>Supplementary material 1</label><caption><p>Table 1–6</p></caption><p>Data type: measurement</p><p>Explanation note: Measurements recorded for the shell, radula, ctenidium, osphradium, digestive system, female and male genitalia, and nervous system in the <italic><tp:taxon-name><tp:taxon-name-part taxon-name-part-type="genus" reg="Mercuria">Mercuria</tp:taxon-name-part></tp:taxon-name></italic> species examined.</p><media xlink:href="zookeys-782-095-s001.pdf" mimetype="application" mime-subtype="pdf" position="float" orientation="portrait" xlink:type="simple" id="oo_225056.pdf"/><permissions><license license-type="creative-commons-attribution" xlink:href="http://creativecommons.org/licenses/by/4.0/" xlink:type="simple"><license-p>This is an open access article distributed under the terms of the Creative Commons Attribution License (CC BY 4.0), which permits unrestricted use, distribution, and reproduction in any medium, provided the original author and source are credited.</license-p></license></permissions><attrib specific-use="authors">Khadija Boulaassafer, Mohamed Ghamizi, Diana Delicado</attrib></supplementary-material><fig id="F3" position="float" orientation="portrait"><label>Figure 3.</label><caption><p>Radulae, <bold>A–D</bold><italic><tp:taxon-name><tp:taxon-name-part taxon-name-part-type="genus" reg="Mercuria">M.</tp:taxon-name-part><tp:taxon-name-part taxon-name-part-type="species" reg="bakeri">bakeri</tp:taxon-name-part></tp:taxon-name></italic>, Taghramt <bold>E–H</bold><italic><tp:taxon-name><tp:taxon-name-part taxon-name-part-type="genus" reg="Mercuria">M.</tp:taxon-name-part><tp:taxon-name-part taxon-name-part-type="species" reg="tingitana">tingitana</tp:taxon-name-part></tp:taxon-name></italic>, Tangier at 11 km towards Ksar es Seghir. <bold>A, E</bold> Radulae ribbons <bold>B, F</bold> Overview of rows of radulae teeth <bold>C, G</bold> Central tooth <bold>D</bold> Outer marginal tooth <bold>H</bold> Inner marginal and lateral teeth.</p></caption><graphic xmlns:xlink="http://www.w3.org/1999/xlink" xlink:href="zookeys-782-095-g003.jpg" position="float" orientation="portrait" xlink:type="simple" id="oo_225042.jpg"/></fig><table-wrap id="T2" position="float" orientation="portrait"><label>Table 2.</label><caption><p>Distance matrix of mean COI sequence divergence (uncorrected p-distances in percentage) within species (on diagonal) and among <italic><tp:taxon-name><tp:taxon-name-part taxon-name-part-type="genus" reg="Mercuria">Mercuria</tp:taxon-name-part></tp:taxon-name></italic> species and the selected outgroups (bellow diagonal).</p></caption><table id="TID0EHKAE" rules="all"><tbody><tr><td rowspan="1" colspan="1"/><td rowspan="1" colspan="1">
                  <bold>1</bold>
                </td><td rowspan="1" colspan="1">
                  <bold>2</bold>
                </td><td rowspan="1" colspan="1">
                  <bold>3</bold>
                </td><td rowspan="1" colspan="1">
                  <bold>4</bold>
                </td><td rowspan="1" colspan="1">
                  <bold>5</bold>
                </td><td rowspan="1" colspan="1">
                  <bold>6</bold>
                </td><td rowspan="1" colspan="1">
                  <bold>7</bold>
                </td><td rowspan="1" colspan="1">
                  <bold>8</bold>
                </td><td rowspan="1" colspan="1">
                  <bold>9</bold>
                </td></tr><tr><td rowspan="1" colspan="1">1. <italic><tp:taxon-name><tp:taxon-name-part taxon-name-part-type="genus" reg="Pyrgulopsis">Pyrgulopsis</tp:taxon-name-part><tp:taxon-name-part taxon-name-part-type="species" reg="bedfordensis">bedfordensis</tp:taxon-name-part></tp:taxon-name></italic></td><td rowspan="1" colspan="1">0.0</td><td rowspan="1" colspan="1"/><td rowspan="1" colspan="1"/><td rowspan="1" colspan="1"/><td rowspan="1" colspan="1"/><td rowspan="1" colspan="1"/><td rowspan="1" colspan="1"/><td rowspan="1" colspan="1"/><td rowspan="1" colspan="1"/></tr><tr><td rowspan="1" colspan="1">2. <italic><tp:taxon-name><tp:taxon-name-part taxon-name-part-type="genus" reg="Pseudamnicola">Pseudamnicola</tp:taxon-name-part><tp:taxon-name-part taxon-name-part-type="species" reg="lucensis">lucensis</tp:taxon-name-part></tp:taxon-name></italic></td><td rowspan="1" colspan="1">13.3</td><td rowspan="1" colspan="1">0.0</td><td rowspan="1" colspan="1"/><td rowspan="1" colspan="1"/><td rowspan="1" colspan="1"/><td rowspan="1" colspan="1"/><td rowspan="1" colspan="1"/><td rowspan="1" colspan="1"/><td rowspan="1" colspan="1"/></tr><tr><td rowspan="1" colspan="1">3. <italic><tp:taxon-name><tp:taxon-name-part taxon-name-part-type="genus" reg="Mercuria">Mercuria</tp:taxon-name-part><tp:taxon-name-part taxon-name-part-type="species" reg="emiliana">emiliana</tp:taxon-name-part></tp:taxon-name></italic></td><td rowspan="1" colspan="1">14.2</td><td rowspan="1" colspan="1">15.0</td><td rowspan="1" colspan="1">0.0</td><td rowspan="1" colspan="1"/><td rowspan="1" colspan="1"/><td rowspan="1" colspan="1"/><td rowspan="1" colspan="1"/><td rowspan="1" colspan="1"/><td rowspan="1" colspan="1"/></tr><tr><td rowspan="1" colspan="1">4. <italic><tp:taxon-name><tp:taxon-name-part taxon-name-part-type="genus" reg="Mercuria">M.</tp:taxon-name-part><tp:taxon-name-part taxon-name-part-type="species" reg="similis">similis</tp:taxon-name-part></tp:taxon-name></italic></td><td rowspan="1" colspan="1">14.2</td><td rowspan="1" colspan="1">13.3</td><td rowspan="1" colspan="1">7.7</td><td rowspan="1" colspan="1">0.0</td><td rowspan="1" colspan="1"/><td rowspan="1" colspan="1"/><td rowspan="1" colspan="1"/><td rowspan="1" colspan="1"/><td rowspan="1" colspan="1"/></tr><tr><td rowspan="1" colspan="1">5. <italic><tp:taxon-name><tp:taxon-name-part taxon-name-part-type="genus" reg="Mercuria">M.</tp:taxon-name-part><tp:taxon-name-part taxon-name-part-type="species" reg="targouasensis">targouasensis</tp:taxon-name-part></tp:taxon-name></italic></td><td rowspan="1" colspan="1">14.4</td><td rowspan="1" colspan="1">14.6</td><td rowspan="1" colspan="1">7.4</td><td rowspan="1" colspan="1">4.2</td><td rowspan="1" colspan="1">1.3</td><td rowspan="1" colspan="1"/><td rowspan="1" colspan="1"/><td rowspan="1" colspan="1"/><td rowspan="1" colspan="1"/></tr><tr><td rowspan="1" colspan="1">6. <italic><tp:taxon-name><tp:taxon-name-part taxon-name-part-type="genus" reg="Mercuria">M.</tp:taxon-name-part><tp:taxon-name-part taxon-name-part-type="species" reg="midarensis">midarensis</tp:taxon-name-part></tp:taxon-name></italic> sp. n.</td><td rowspan="1" colspan="1">13.5</td><td rowspan="1" colspan="1">15.2</td><td rowspan="1" colspan="1">7.6</td><td rowspan="1" colspan="1">6.0</td><td rowspan="1" colspan="1">2.8</td><td rowspan="1" colspan="1">1.8</td><td rowspan="1" colspan="1"/><td rowspan="1" colspan="1"/><td rowspan="1" colspan="1"/></tr><tr><td rowspan="1" colspan="1">7. <italic><tp:taxon-name><tp:taxon-name-part taxon-name-part-type="genus" reg="Mercuria">M.</tp:taxon-name-part><tp:taxon-name-part taxon-name-part-type="species" reg="tensiftensis">tensiftensis</tp:taxon-name-part></tp:taxon-name></italic> sp. n.</td><td rowspan="1" colspan="1">14.6</td><td rowspan="1" colspan="1">15.5</td><td rowspan="1" colspan="1">7.7</td><td rowspan="1" colspan="1">6.4</td><td rowspan="1" colspan="1">6.0</td><td rowspan="1" colspan="1">6.9</td><td rowspan="1" colspan="1">0.0</td><td rowspan="1" colspan="1"/><td rowspan="1" colspan="1"/></tr><tr><td rowspan="1" colspan="1">8. <italic><tp:taxon-name><tp:taxon-name-part taxon-name-part-type="genus" reg="Mercuria">M.</tp:taxon-name-part><tp:taxon-name-part taxon-name-part-type="species" reg="bakeri">bakeri</tp:taxon-name-part></tp:taxon-name></italic></td><td rowspan="1" colspan="1">15.9</td><td rowspan="1" colspan="1">16.3</td><td rowspan="1" colspan="1">7.3</td><td rowspan="1" colspan="1">6.4</td><td rowspan="1" colspan="1">4.8</td><td rowspan="1" colspan="1">6.8</td><td rowspan="1" colspan="1">4.7</td><td rowspan="1" colspan="1">0.0</td><td rowspan="1" colspan="1"/></tr><tr><td rowspan="1" colspan="1">9. <italic><tp:taxon-name><tp:taxon-name-part taxon-name-part-type="genus" reg="Mercuria">M.</tp:taxon-name-part><tp:taxon-name-part taxon-name-part-type="species" reg="tingitana">tingitana</tp:taxon-name-part></tp:taxon-name></italic></td><td rowspan="1" colspan="1">16.7</td><td rowspan="1" colspan="1">15.9</td><td rowspan="1" colspan="1">8.2</td><td rowspan="1" colspan="1">7.3</td><td rowspan="1" colspan="1">6.5</td><td rowspan="1" colspan="1">8.5</td><td rowspan="1" colspan="1">4.7</td><td rowspan="1" colspan="1">3.4</td><td rowspan="1" colspan="1">0.0</td></tr></tbody></table></table-wrap></tp:treatment-sec><ref-list><ref id="B26"><mixed-citation xmlns:xlink="http://www.w3.org/1999/xlink" xlink:type="simple"><person-group><name name-style="western"><surname>Glöer</surname><given-names>P</given-names></name><name name-style="western"><surname>Boeters</surname><given-names>HD</given-names></name><name name-style="western"><surname>Walther</surname><given-names>F</given-names></name><name name-style="western"><surname>Peter</surname><given-names>G</given-names></name><name name-style="western"><surname>Hans</surname><given-names>DB</given-names></name><name name-style="western"><surname>Frank</surname><given-names>W</given-names></name></person-group> (<year>2015</year>) <article-title>Species of the genus <italic><tp:taxon-name><tp:taxon-name-part taxon-name-part-type="genus">Mercuria</tp:taxon-name-part></tp:taxon-name></italic> Boeters, 1971 (<tp:taxon-name><tp:taxon-name-part taxon-name-part-type="subclass">Caenogastropoda</tp:taxon-name-part></tp:taxon-name>: <tp:taxon-name><tp:taxon-name-part taxon-name-part-type="superfamily">Truncatelloidea</tp:taxon-name-part></tp:taxon-name>: <tp:taxon-name><tp:taxon-name-part taxon-name-part-type="family">Hydrobiidae</tp:taxon-name-part></tp:taxon-name>) from the European Mediterranean region, Morocco and Madeira, with descriptions of new species.</article-title><source>Folia Malacologica</source><volume>23</volume>: <fpage>279</fpage>–<lpage>291</lpage>. <ext-link xlink:type="simple" ext-link-type="doi" xlink:href="10.12657/folmal.023.024">https://doi.org/10.12657/folmal.023.024</ext-link></mixed-citation></ref></ref-list></tp:taxon-treatment>
