# Supplementary material for: The genus Mercuria Boeters, 1971 in Morocco: first molecular phylogeny of the genus and description of two new species (Caenogastropoda, Truncatelloidea, Hydrobiidae)
Source: Zookeys. 2018 Aug 27;(782):95–128. doi: 10.3897/zookeys.782.26797 (PMC6160864; doi:10.3897/zookeys.782.26797)
Supplement: XML Treatment for Mercuria targouasensis [file zookeys.782.26797-treatment3.xml]

<!DOCTYPE tp:taxon-treatment
  PUBLIC "-//TaxonX//DTD Taxonomic Treatment Publishing DTD v0 20100105//EN" "tax-treatment-NSO.dtd">
<tp:taxon-treatment xmlns:tp="http://www.plazi.org/taxpub"><tp:treatment-meta><kwd-group><label>Taxon classification</label><kwd><named-content xmlns:xlink="http://www.w3.org/1999/xlink" content-type="kingdom">Animalia</named-content></kwd><kwd><named-content xmlns:xlink="http://www.w3.org/1999/xlink" content-type="order">Littorinimorpha</named-content></kwd><kwd><named-content xmlns:xlink="http://www.w3.org/1999/xlink" content-type="family">Hydrobiidae</named-content></kwd></kwd-group><mixed-citation publication-type="journal"><person-group><name><surname>Boulaassafer</surname><given-names>Khadija</given-names></name><name><surname>Ghamizi</surname><given-names>Mohamed</given-names></name><name><surname>Delicado</surname><given-names>Diana</given-names></name></person-group><article-title>The genus <italic><tp:taxon-name><tp:taxon-name-part taxon-name-part-type="genus" reg="Mercuria">Mercuria</tp:taxon-name-part></tp:taxon-name></italic> Boeters, 1971 in Morocco: first molecular phylogeny of the genus and description of two new species (<tp:taxon-name><tp:taxon-name-part taxon-name-part-type="subclass">Caenogastropoda</tp:taxon-name-part></tp:taxon-name>, <tp:taxon-name><tp:taxon-name-part taxon-name-part-type="superfamily">Truncatelloidea</tp:taxon-name-part></tp:taxon-name>, <tp:taxon-name><tp:taxon-name-part taxon-name-part-type="family">Hydrobiidae</tp:taxon-name-part></tp:taxon-name>)</article-title><source>Zookeys</source><day>27</day><month>8</month><year>2018</year><volume>2018</volume><issue>782</issue><fpage>95</fpage><lpage>128</lpage><pub-id pub-id-type="doi">10.3897/zookeys.782.26797</pub-id></mixed-citation></tp:treatment-meta><tp:nomenclature><tp:taxon-name>
                  <tp:taxon-name-part taxon-name-part-type="genus" reg="Mercuria">Mercuria</tp:taxon-name-part>
                  <tp:taxon-name-part taxon-name-part-type="species" reg="targouasensis">targouasensis</tp:taxon-name-part>
                </tp:taxon-name><tp:taxon-authority>Glöer, Boeters &amp; Walther, 2015</tp:taxon-authority><tp:nomenclature-citation-list><tp:nomenclature-citation><tp:taxon-name>
                      <tp:taxon-name-part taxon-name-part-type="genus" reg="Mercuria">Mercuria</tp:taxon-name-part>
                      <tp:taxon-name-part taxon-name-part-type="species" reg="confusa">confusa</tp:taxon-name-part>
                    </tp:taxon-name><comment>Backhuys &amp; Boeters, 1974: 113</comment></tp:nomenclature-citation></tp:nomenclature-citation-list></tp:nomenclature><tp:treatment-sec sec-type="material" id="SECID0EXKBG"><title>Material.</title><p><bold>Examined material.</bold> MOROCCO. MHNM 18 ZTMH10, <abbrev xmlns:xlink="http://www.w3.org/1999/xlink" content-type="institution" xlink:title="University of Giessen Systematics and Biodiversity" id="ABBRID0E6KBG" xlink:type="simple">UGSB</abbrev> 17912, Oum Rbii Springs, N of Khenifera, 01/06/2015 (<named-content xmlns:xlink="http://www.w3.org/1999/xlink" content-type="dwc:verbatimCoordinates" xlink:type="simple"><named-content content-type="geo-json" specific-use="{&#34;type&#34;:&#34;Point&#34;,&#34;coordinates&#34;:[-5.414662,33.053432]}" id="NCID0EHLBG" xlink:type="simple">33°3.2059'N, 5°24.8797'W</named-content></named-content>); MHNM 18 ZTMH11, <abbrev xmlns:xlink="http://www.w3.org/1999/xlink" content-type="institution" xlink:title="University of Giessen Systematics and Biodiversity" id="ABBRID0EMLBG" xlink:type="simple">UGSB</abbrev> 17955, a small ditch in Mirleft, 02/02/2015 (<named-content xmlns:xlink="http://www.w3.org/1999/xlink" content-type="dwc:verbatimCoordinates" xlink:type="simple"><named-content content-type="geo-json" specific-use="{&#34;type&#34;:&#34;Point&#34;,&#34;coordinates&#34;:[-10.030750,29.583612]}" id="NCID0EULBG" xlink:type="simple">29°35.0167'N, 10°1.845'W</named-content></named-content>).</p></tp:treatment-sec><tp:treatment-sec sec-type="Revised diagnosis" id="SECID0EZLBG"><title>Revised diagnosis.</title><p>Shell ovate-conic, whorls 3–5; periostracum whitish; body whorl occupying more than three-quarters of total shell length; aperture ovate; umbilicus narrow, partially covered by the inner lip; operculum brownish to slightly orange; central radular tooth formula 3–C–3/1–1; bursa copulatrix elongate, with a short duct; one seminal receptacle pyriform, with a short duct; penis gradually tapering, grey; penial appendix shorter than penis, grey, base wide, medially positioned on inner edge of penis; nervous system extremely elongated (mean <abbrev xmlns:xlink="http://www.w3.org/1999/xlink" xlink:title="right pleural ganglion" id="ABBRID0E6LBG" xlink:type="simple">RPG</abbrev> ratio = 0.70), gently black pigmented.</p></tp:treatment-sec><tp:treatment-sec sec-type="description" id="SECID0EDMBG"><title>Description.</title><p>Shell ovate-conic, whorls 3–5, height 2.63–3.43 mm (Figure <xref ref-type="fig" rid="F7">7A–C</xref>; Suppl. material <xref ref-type="supplementary-material" rid="S1">1</xref>: Table 1). Periostracum whitish. Protoconch with two whorls, diameter ca. 600 µm; nucleus ca. 140 µm wide (Figure <xref ref-type="fig" rid="F7">7H</xref>); protoconch microsculpture granulated (Figure <xref ref-type="fig" rid="F7">7I</xref>). Teleoconch whorls convex, separated by deep sutures. Body whorl large, occupying three-quarters of total shell length. Aperture ovate, complete, in contact with the body whorl; inner lip thicker than outer lip; peristome margin straight (Figure <xref ref-type="fig" rid="F7">7D, E</xref>). Umbilicus narrow, partially covered by the inner lip.</p><fig id="F7" position="float" orientation="portrait"><label>Figure 7.</label><caption><p>Shells and opercula, <italic><tp:taxon-name><tp:taxon-name-part taxon-name-part-type="genus" reg="Mercuria">M.</tp:taxon-name-part><tp:taxon-name-part taxon-name-part-type="species" reg="targouasensis">targouasensis</tp:taxon-name-part></tp:taxon-name></italic>. <bold>A, B, E</bold> Shell, Oum Rbii Springs <bold>C, D</bold> Shell, a small ditch in Mirleft <bold>F, G</bold> Opercula (inner, outer sides), Oum Rbii Springs <bold>H, I</bold> Protoconch and detailed microsculpture of protoconch, Oum Rbii Springs.</p></caption><graphic xmlns:xlink="http://www.w3.org/1999/xlink" xlink:href="zookeys-782-095-g007.jpg" position="float" orientation="portrait" xlink:type="simple" id="oo_225046.jpg"/></fig><p>Operculum as for genus, light orange to brown, whorls 2; muscle attachment area near nucleus (Figure <xref ref-type="fig" rid="F7">7F, G</xref>). Radula length intermediate, ca. 800 µm long (20% total shell length), seven times longer than wide, with approx. 50 rows of teeth (Fig. <xref ref-type="fig" rid="F8">8A</xref>; Suppl. material <xref ref-type="supplementary-material" rid="S1">1</xref>: Table 2). Central tooth formula 3–C–3/1–1; central cusp tapered, long. Lateral teeth formula (4)3–C–3(4); central cusp wide, V-shaped (Figure <xref ref-type="fig" rid="F8">8B, D–F</xref>). Inner and outer marginal teeth having 11–15 and 14–18 cusps, respectively (Figure <xref ref-type="fig" rid="F8">8C, F</xref>).</p><fig id="F8" position="float" orientation="portrait"><label>Figure 8.</label><caption><p>Radulae, <italic><tp:taxon-name><tp:taxon-name-part taxon-name-part-type="genus" reg="Mercuria">M.</tp:taxon-name-part><tp:taxon-name-part taxon-name-part-type="species" reg="targouasensis">targouasensis</tp:taxon-name-part></tp:taxon-name></italic>. <bold>A–D</bold> Oum Rbii Springs <bold>E, F</bold> A small ditch in Mirleft. <bold>A</bold> Radular ribbon <bold>B, E</bold> Central tooth <bold>C, D, F</bold> Inner marginal, outer marginal, and lateral teeth.</p></caption><graphic xmlns:xlink="http://www.w3.org/1999/xlink" xlink:href="zookeys-782-095-g008.jpg" position="float" orientation="portrait" xlink:type="simple" id="oo_225047.jpg"/></fig><p>Animal black pigmented except for pale area surrounding eye lobes and neck (Figure <xref ref-type="fig" rid="F9">9G, H</xref>). Ctenidium well-developed, with 19–25 gill filaments, occupying almost entire length of the pallial cavity. Osphradium elongate, positioned approximate middle of ctenidium (Figure <xref ref-type="fig" rid="F9">9A</xref>). Stomach nearly as long as wide; style sac slightly shorter than stomach, surrounded by an unpigmented intestine (Figure <xref ref-type="fig" rid="F9">9B</xref>; Suppl. material <xref ref-type="supplementary-material" rid="S1">1</xref>: Table 3). Glandular oviduct three times longer than wide. Capsule gland longer and thicker than <!--PageBreak-->albumen gland. Bursa copulatrix pyriform to elongate, with a short duct. Renal oviduct unpigmented, coiled, making three loops. Seminal receptacle pyriform, with a short duct, joining renal oviduct above the insertion point with bursal duct (Figure <xref ref-type="fig" rid="F9">9D, E</xref>; Suppl. material <xref ref-type="supplementary-material" rid="S1">1</xref>: Table 4). Prostate gland bean-shaped, ca. 2.5 times longer than wide (Figure <xref ref-type="fig" rid="F9">9F</xref>; Suppl. material <xref ref-type="supplementary-material" rid="S1">1</xref>: Table 5); seminal duct entering the posterior region; pallial vas deferens emerging close to its anterior edge. Penis gradually tapering, attached to the area close to the right eye. Penial appendix slightly pigmented, shorter than penis, base wide, middle positioned on inner edge of penis. Terminal gland large, occupying the whole distal end of the appendix (Figure <xref ref-type="fig" rid="F9">9G–J</xref>; Suppl. material <xref ref-type="supplementary-material" rid="S1">1</xref>: Table 5). Nervous system gently pigmented, extremely elongated (mean <abbrev xmlns:xlink="http://www.w3.org/1999/xlink" xlink:title="right pleural ganglion" id="ABBRID0EZRBG" xlink:type="simple">RPG</abbrev> ratio = 0.70; Suppl. material <xref ref-type="supplementary-material" rid="S1">1</xref>: Table 6); cerebral ganglia equal in size and shape (Figure <xref ref-type="fig" rid="F9">9C</xref>).</p><fig id="F9" position="float" orientation="portrait"><label>Figure 9.</label><caption><p>Anatomical structures, <italic><tp:taxon-name><tp:taxon-name-part taxon-name-part-type="genus" reg="Mercuria">M.</tp:taxon-name-part><tp:taxon-name-part taxon-name-part-type="species" reg="targouasensis">targouasensis</tp:taxon-name-part></tp:taxon-name></italic>. <bold>A–F, H</bold> A small ditch in Mirleft <bold>G, I–J</bold> Oum Rbii Springs. <bold>A</bold> Ctenidium <bold>B</bold> Stomach <bold>C</bold> Partial nervous system <bold>D</bold> Pallial oviduct <bold>E</bold> Bursa copulatrix and seminal receptacle <bold>F</bold> Prostate gland <bold>G, H</bold> Head with penis <bold>I, J</bold> Head and penis drawings. <bold>RO</bold> renal oviduct <bold><abbrev xmlns:xlink="http://www.w3.org/1999/xlink" xlink:title="seminal receptacle" id="ABBRID0ETTBG" xlink:type="simple">SR</abbrev></bold> seminal receptacle.</p></caption><graphic xmlns:xlink="http://www.w3.org/1999/xlink" xlink:href="zookeys-782-095-g009.jpg" position="float" orientation="portrait" xlink:type="simple" id="oo_225048.jpg"/></fig></tp:treatment-sec><tp:treatment-sec sec-type="distribution" id="SECID0E3TBG"><title>Distribution.</title><p>This species was found in coastal streams in southwestern Morocco and in a spring-fed habitat in the Middle Atlas.</p></tp:treatment-sec><tp:treatment-sec sec-type="remarks" id="SECID0EBUBG"><title>Remarks.</title><p>The morphological and anatomical descriptions presented here are based on specimens collected at two sites: one in the Mirleft region, 70 km from the <!--PageBreak-->type locality, (i.e., ford Oued Assaka), and another, in a more remote place in the Middle Atlas Mountains. The population collected in the surroundings of Mirleft may correspond to the species <italic><tp:taxon-name><tp:taxon-name-part taxon-name-part-type="genus" reg="Mercuria">Mercuria</tp:taxon-name-part></tp:taxon-name></italic> ‘<italic>mirlheftensis</italic>’ (nomen nudum) from the same area suggested by <xref ref-type="bibr" rid="B21">García et al. (2010)</xref>. However, the name <italic><tp:taxon-name><tp:taxon-name-part taxon-name-part-type="genus" reg="Mercuria">M.</tp:taxon-name-part></tp:taxon-name></italic> ‘<italic>mirlheftensis</italic>’ is not valid. Specimens collected in the Mirleft area resemble specimens from the type locality of <italic><tp:taxon-name><tp:taxon-name-part taxon-name-part-type="genus" reg="Mercuria">M.</tp:taxon-name-part><tp:taxon-name-part taxon-name-part-type="species" reg="targouasensis">targouasensis</tp:taxon-name-part></tp:taxon-name></italic> regarding the shape of the penis and prostate, and also of the female genitalia, especially bursa copulatrix shape. Based on the geographic proximity of these two localities and the similarity in shell and anatomical characters of their specimens, we assigned the population from Mirleft to <italic><tp:taxon-name><tp:taxon-name-part taxon-name-part-type="genus" reg="Mercuria">M.</tp:taxon-name-part><tp:taxon-name-part taxon-name-part-type="species" reg="targouasensis">targouasensis</tp:taxon-name-part></tp:taxon-name></italic>. Specimens from Oum <!--PageBreak-->Rbii (Middle Atlas) were also tentatively assigned to this species based on shell and morphological similarities and a short genetic distance (1.3%) between this and the Mirleft population. However, this assignment needs confirmation in future systematic studies on <italic><tp:taxon-name><tp:taxon-name-part taxon-name-part-type="genus" reg="Mercuria">Mercuria</tp:taxon-name-part></tp:taxon-name></italic>, which should include these and other Mediterranean species.</p><p><italic><tp:taxon-name><tp:taxon-name-part taxon-name-part-type="genus" reg="Mercuria">Mercuria</tp:taxon-name-part><tp:taxon-name-part taxon-name-part-type="species" reg="targouasensis">targouasensis</tp:taxon-name-part></tp:taxon-name></italic> and <italic><tp:taxon-name><tp:taxon-name-part taxon-name-part-type="genus" reg="Mercuria">M.</tp:taxon-name-part><tp:taxon-name-part taxon-name-part-type="species" reg="midarensis">midarensis</tp:taxon-name-part></tp:taxon-name></italic> sp. n. are sister species and differ molecularly by 2.1%–3.4% (mean sequence divergence 2.8%). The two species are close in shell dimensions but differ in other shell features such as the relative size of the body <!--PageBreak-->whorl (larger in <italic><tp:taxon-name><tp:taxon-name-part taxon-name-part-type="genus" reg="Mercuria">M.</tp:taxon-name-part><tp:taxon-name-part taxon-name-part-type="species" reg="targouasensis">targouasensis</tp:taxon-name-part></tp:taxon-name></italic>) or the umbilicus (wider in <italic><tp:taxon-name><tp:taxon-name-part taxon-name-part-type="genus" reg="Mercuria">M.</tp:taxon-name-part><tp:taxon-name-part taxon-name-part-type="species" reg="midarensis">midarensis</tp:taxon-name-part></tp:taxon-name></italic> sp. n.). They also differ anatomically; <italic><tp:taxon-name><tp:taxon-name-part taxon-name-part-type="genus" reg="Mercuria">Mercuria</tp:taxon-name-part><tp:taxon-name-part taxon-name-part-type="species" reg="midarensis">midarensis</tp:taxon-name-part></tp:taxon-name></italic> sp. n. has typically a strap-like penis, 2.5 times longer than head length, a small penial appendix with narrow insertion into the penis, and an elongate bursa copulatrix, whereas in <italic><tp:taxon-name><tp:taxon-name-part taxon-name-part-type="genus" reg="Mercuria">M.</tp:taxon-name-part><tp:taxon-name-part taxon-name-part-type="species" reg="targouasensis">targouasensis</tp:taxon-name-part></tp:taxon-name></italic>, the penis is more often gradually tapering, equal or 1.5 times longer than head length, the penial appendix is larger with a wider insertion, and the bursa copulatrix is pyriform to elongate. These two species also differ in the number of cusps on radular teeth (Suppl. material <xref ref-type="supplementary-material" rid="S1">1</xref>: Table 2).</p></tp:treatment-sec><tp:treatment-sec sec-type="ecology" id="SECID0EMYBG"><title>Ecology.</title><p>In the new localities of <italic><tp:taxon-name><tp:taxon-name-part taxon-name-part-type="genus" reg="Mercuria">M.</tp:taxon-name-part><tp:taxon-name-part taxon-name-part-type="species" reg="targouasensis">targouasensis</tp:taxon-name-part></tp:taxon-name></italic>, this species was found attached to stones in a saltwater spring in the Middle Atlas (ca. 1,200 m a.s.l. altitude, and 37.9 PSU, practical salinity unit) and in the sediment of a ditch in the region of Mirleft cohabiting with <italic><tp:taxon-name><tp:taxon-name-part taxon-name-part-type="genus" reg="Melanopsis">Melanopsis</tp:taxon-name-part><tp:taxon-name-part taxon-name-part-type="species" reg="praemorsa">praemorsa</tp:taxon-name-part></tp:taxon-name></italic>.</p></tp:treatment-sec><tp:treatment-sec><!--Section generated to contain objects referenced in tp:taxon-treatment.--><supplementary-material xmlns:xlink="http://www.w3.org/1999/xlink" id="S1" position="float" orientation="portrait" xlink:type="simple"><label>Supplementary material 1</label><caption><p>Table 1–6</p></caption><p>Data type: measurement</p><p>Explanation note: Measurements recorded for the shell, radula, ctenidium, osphradium, digestive system, female and male genitalia, and nervous system in the <italic><tp:taxon-name><tp:taxon-name-part taxon-name-part-type="genus" reg="Mercuria">Mercuria</tp:taxon-name-part></tp:taxon-name></italic> species examined.</p><media xlink:href="zookeys-782-095-s001.pdf" mimetype="application" mime-subtype="pdf" position="float" orientation="portrait" xlink:type="simple" id="oo_225056.pdf"/><permissions><license license-type="creative-commons-attribution" xlink:href="http://creativecommons.org/licenses/by/4.0/" xlink:type="simple"><license-p>This is an open access article distributed under the terms of the Creative Commons Attribution License (CC BY 4.0), which permits unrestricted use, distribution, and reproduction in any medium, provided the original author and source are credited.</license-p></license></permissions><attrib specific-use="authors">Khadija Boulaassafer, Mohamed Ghamizi, Diana Delicado</attrib></supplementary-material></tp:treatment-sec><ref-list><ref id="B21"><mixed-citation xmlns:xlink="http://www.w3.org/1999/xlink" xlink:type="simple"><person-group><name name-style="western"><surname>García</surname><given-names>N</given-names></name><name name-style="western"><surname>Cuttelod</surname><given-names>A</given-names></name><name name-style="western"><surname>Malak</surname><given-names>DA</given-names></name></person-group> (<year>2010</year>) The status and distribution of freshwater biodiversity in Northern Africa. IUCN, 156 pp.</mixed-citation></ref></ref-list></tp:taxon-treatment>
