# Supplementary material for: The genus Mercuria Boeters, 1971 in Morocco: first molecular phylogeny of the genus and description of two new species (Caenogastropoda, Truncatelloidea, Hydrobiidae)
Source: Zookeys. 2018 Aug 27;(782):95–128. doi: 10.3897/zookeys.782.26797 (PMC6160864; doi:10.3897/zookeys.782.26797)
Supplement: XML Treatment for Mercuria midarensis [file zookeys.782.26797-treatment4.xml]

<!DOCTYPE tp:taxon-treatment
  PUBLIC "-//TaxonX//DTD Taxonomic Treatment Publishing DTD v0 20100105//EN" "tax-treatment-NSO.dtd">
<tp:taxon-treatment xmlns:tp="http://www.plazi.org/taxpub"><tp:treatment-meta><kwd-group><label>Taxon classification</label><kwd><named-content xmlns:xlink="http://www.w3.org/1999/xlink" content-type="kingdom">Animalia</named-content></kwd><kwd><named-content xmlns:xlink="http://www.w3.org/1999/xlink" content-type="order">Littorinimorpha</named-content></kwd><kwd><named-content xmlns:xlink="http://www.w3.org/1999/xlink" content-type="family">Hydrobiidae</named-content></kwd></kwd-group><mixed-citation publication-type="journal"><person-group><name><surname>Boulaassafer</surname><given-names>Khadija</given-names></name><name><surname>Ghamizi</surname><given-names>Mohamed</given-names></name><name><surname>Delicado</surname><given-names>Diana</given-names></name></person-group><article-title>The genus <italic><tp:taxon-name><tp:taxon-name-part taxon-name-part-type="genus" reg="Mercuria">Mercuria</tp:taxon-name-part></tp:taxon-name></italic> Boeters, 1971 in Morocco: first molecular phylogeny of the genus and description of two new species (<tp:taxon-name><tp:taxon-name-part taxon-name-part-type="subclass">Caenogastropoda</tp:taxon-name-part></tp:taxon-name>, <tp:taxon-name><tp:taxon-name-part taxon-name-part-type="superfamily">Truncatelloidea</tp:taxon-name-part></tp:taxon-name>, <tp:taxon-name><tp:taxon-name-part taxon-name-part-type="family">Hydrobiidae</tp:taxon-name-part></tp:taxon-name>)</article-title><source>Zookeys</source><day>27</day><month>8</month><year>2018</year><volume>2018</volume><issue>782</issue><fpage>95</fpage><lpage>128</lpage><pub-id pub-id-type="doi">10.3897/zookeys.782.26797</pub-id></mixed-citation></tp:treatment-meta><tp:nomenclature><tp:taxon-name>
                  <tp:taxon-name-part taxon-name-part-type="genus" reg="Mercuria">Mercuria</tp:taxon-name-part>
                  <tp:taxon-name-part taxon-name-part-type="species" reg="midarensis">midarensis</tp:taxon-name-part>
                  <object-id xmlns:xlink="http://www.w3.org/1999/xlink" content-type="zoobank" xlink:type="simple">http://zoobank.org/C15971DC-9513-4AC8-B7E5-D74D0EFF8644</object-id>
                </tp:taxon-name><tp:taxon-status xmlns:xlink="http://www.w3.org/1999/xlink" xlink:type="simple">sp. n.</tp:taxon-status></tp:nomenclature><tp:treatment-sec sec-type="type material" id="SECID0EP1BG"><title>Type material.</title><p>Holotype, <named-content xmlns:xlink="http://www.w3.org/1999/xlink" content-type="dwc:institutional_code" xlink:type="simple">MNCN</named-content> 15.05/200019H (Ethanol 80%), a small ditch 7 km from Midar, Northern Morocco, <named-content xmlns:xlink="http://www.w3.org/1999/xlink" content-type="dwc:verbatimCoordinates" xlink:type="simple"><named-content content-type="geo-json" specific-use="{&#34;type&#34;:&#34;Point&#34;,&#34;coordinates&#34;:[-3.567153,34.909658]}" id="NCID0E41BG" xlink:type="simple">34°54.5795'N, 3°34.0292'W</named-content></named-content>, 03/06/2015, leg. K.B., M.G., D.D., T.H. Paratypes <named-content xmlns:xlink="http://www.w3.org/1999/xlink" content-type="dwc:institutional_code" xlink:type="simple">MNCN</named-content> 15.05/200019P, <abbrev xmlns:xlink="http://www.w3.org/1999/xlink" content-type="institution" xlink:title="University of Giessen Systematics and Biodiversity" id="ABBRID0EN2BG" xlink:type="simple">UGSB</abbrev> 17921, and MHNM 18 ZTMH12 (from the same lot).</p></tp:treatment-sec><tp:treatment-sec sec-type="material" id="SECID0ES2BG"><title>Other material.</title><p>MOROCCO. MHNM 18 ZTMH20, <abbrev xmlns:xlink="http://www.w3.org/1999/xlink" content-type="institution" xlink:title="University of Giessen Systematics and Biodiversity" id="ABBRID0EY2BG" xlink:type="simple">UGSB</abbrev> 17921, <abbrev xmlns:xlink="http://www.w3.org/1999/xlink" content-type="institution" xlink:title="University of Giessen Systematics and Biodiversity" id="ABBRID0E42BG" xlink:type="simple">UGSB</abbrev> 17922, a small ditch 7 km from Midar, 03/06/2015 (<named-content xmlns:xlink="http://www.w3.org/1999/xlink" content-type="dwc:verbatimCoordinates" xlink:type="simple"><named-content content-type="geo-json" specific-use="{&#34;type&#34;:&#34;Point&#34;,&#34;coordinates&#34;:[-3.567153,34.909658]}" id="NCID0EF3BG" xlink:type="simple">34°54.5795'N, 3°34.0292'W</named-content></named-content>); MHNM 18 ZTMH13, <abbrev xmlns:xlink="http://www.w3.org/1999/xlink" content-type="institution" xlink:title="University of Giessen Systematics and Biodiversity" id="ABBRID0EK3BG" xlink:type="simple">UGSB</abbrev> 19933, Selouan River, S of Nador, 30/04/2016 (<named-content xmlns:xlink="http://www.w3.org/1999/xlink" content-type="dwc:verbatimCoordinates" xlink:type="simple"><named-content content-type="geo-json" specific-use="{&#34;type&#34;:&#34;Point&#34;,&#34;coordinates&#34;:[-2.924750,35.076862]}" id="NCID0ES3BG" xlink:type="simple">35°4.6117'N, 2°55.485'W</named-content></named-content>); MHNM 18 ZTMH14, <abbrev xmlns:xlink="http://www.w3.org/1999/xlink" content-type="institution" xlink:title="University of Giessen Systematics and Biodiversity" id="ABBRID0EX3BG" xlink:type="simple">UGSB</abbrev> 19939, Ouzej River, Al Aaroui, 30/04/2016, (<named-content xmlns:xlink="http://www.w3.org/1999/xlink" content-type="dwc:verbatimCoordinates" xlink:type="simple"><named-content content-type="geo-json" specific-use="{&#34;type&#34;:&#34;Point&#34;,&#34;coordinates&#34;:[-2.991888,35.006057]}" id="NCID0E63BG" xlink:type="simple">35°0.3634'N, 2°59.5133'W</named-content></named-content>); <abbrev xmlns:xlink="http://www.w3.org/1999/xlink" content-type="institution" xlink:title="University of Giessen Systematics and Biodiversity" id="ABBRID0EE4BG" xlink:type="simple">UGSB</abbrev> 19935, Cherarba ponds W of Saidia, 28/04/2016 (<named-content xmlns:xlink="http://www.w3.org/1999/xlink" content-type="dwc:verbatimCoordinates" xlink:type="simple"><named-content content-type="geo-json" specific-use="{&#34;type&#34;:&#34;Point&#34;,&#34;coordinates&#34;:[-2.345833,35.105193]}" id="NCID0EM4BG" xlink:type="simple">35°6.3116'N, 2°20.75'W</named-content></named-content>); MHNM 18 ZTMH15, <abbrev xmlns:xlink="http://www.w3.org/1999/xlink" content-type="institution" xlink:title="University of Giessen Systematics and Biodiversity" id="ABBRID0ER4BG" xlink:type="simple">UGSB</abbrev> 19934, Izerouan River, 20 km W of Nador, 12/05/2015 (<named-content xmlns:xlink="http://www.w3.org/1999/xlink" content-type="dwc:verbatimCoordinates" xlink:type="simple"><named-content content-type="geo-json" specific-use="{&#34;type&#34;:&#34;Point&#34;,&#34;coordinates&#34;:[-3.110000,35.163888]}" id="NCID0EZ4BG" xlink:type="simple">35°9.8333'N, 3°6.6'W</named-content></named-content>); MHNM 18 ZTMH16, <abbrev xmlns:xlink="http://www.w3.org/1999/xlink" content-type="institution" xlink:title="University of Giessen Systematics and Biodiversity" id="ABBRID0E54BG" xlink:type="simple">UGSB</abbrev> 19940, Mariouari River, 30/04/2016 (<named-content xmlns:xlink="http://www.w3.org/1999/xlink" content-type="dwc:verbatimCoordinates" xlink:type="simple"><named-content content-type="geo-json" specific-use="{&#34;type&#34;:&#34;Point&#34;,&#34;coordinates&#34;:[-2.977472,35.306000]}" id="NCID0EG5BG" xlink:type="simple">35°18.36'N, 2°58.6483'W</named-content></named-content>); MHNM 18 ZTMH17, <abbrev xmlns:xlink="http://www.w3.org/1999/xlink" content-type="institution" xlink:title="University of Giessen Systematics and Biodiversity" id="ABBRID0EL5BG" xlink:type="simple">UGSB</abbrev> 19938, Messoussate River, Selouan, 02/05/2016 (<named-content xmlns:xlink="http://www.w3.org/1999/xlink" content-type="dwc:verbatimCoordinates" xlink:type="simple"><named-content content-type="geo-json" specific-use="{&#34;type&#34;:&#34;Point&#34;,&#34;coordinates&#34;:[-2.906383,35.063500]}" id="NCID0ET5BG" xlink:type="simple">35°3.81'N, 2°54.383'W</named-content></named-content>). SPAIN. MHNM 18 ZTMH18, <abbrev xmlns:xlink="http://www.w3.org/1999/xlink" content-type="institution" xlink:title="University of Giessen Systematics and Biodiversity" id="ABBRID0EY5BG" xlink:type="simple">UGSB</abbrev> 19937, Rio de Oro, Melilla, 18/05/2015, (<named-content xmlns:xlink="http://www.w3.org/1999/xlink" content-type="dwc:verbatimCoordinates" xlink:type="simple"><named-content content-type="geo-json" specific-use="{&#34;type&#34;:&#34;Point&#34;,&#34;coordinates&#34;:[-2.943805,35.287472]}" id="NCID0EA6BG" xlink:type="simple">35°17.2483'N, 2°56.6283'W</named-content></named-content>).</p></tp:treatment-sec><tp:treatment-sec sec-type="diagnosis" id="SECID0EF6BG"><title>Diagnosis.</title><p>Shell ovate-conic, whorls 4–5; periostracum whitish; body whorl large, convex, occupying more than three-quarters of total shell length; aperture ovate, complete; umbilicus narrow, not covered by the inner lip; protoconch microsculpture granulated; operculum dark orange to dark brown; central radular tooth formula (3)4–C–4(3)/1–1; bursa copulatrix elongate, with a short duct; one seminal receptacle elongate without duct; penis gradually tapering to strap-like, light to dark grey pigmented; penial appendix similarly pigmented, shorter than penis, base wide, medially positioned on inner edge of penis; nervous system extremely elongated (mean <abbrev xmlns:xlink="http://www.w3.org/1999/xlink" xlink:title="right pleural ganglion" id="ABBRID0EL6BG" xlink:type="simple">RPG</abbrev> ratio = 0.70), slightly pigmented.</p></tp:treatment-sec><tp:treatment-sec sec-type="description" id="SECID0EP6BG"><title>Description.</title><p>Shell ovate-conic, whorls 4–5, height 3–4.7 mm (Figure <xref ref-type="fig" rid="F10">10A–J</xref>; Suppl. material <xref ref-type="supplementary-material" rid="S1">1</xref>: Table 1). Periostracum whitish. Protoconch ca. 400 µm wide, whorls <!--PageBreak-->1.5; nucleus ca. 125 µm wide; protoconch microsculpture granulated (Figure <xref ref-type="fig" rid="F10">10K–L</xref>). Teleoconch whorls shouldered, separated by deep sutures. Body whorl large, occupying three-quarters of total shell length. Aperture ovate, complete, sometimes in contact with the body whorl; inner lip thicker than outer lip; peristome margin straight (Figure <xref ref-type="fig" rid="F10">10I–J</xref>). Umbilicus narrow, not covered by the inner lip.</p><fig id="F10" position="float" orientation="portrait"><label>Figure 10.</label><caption><p>Shells and opercula, <italic><tp:taxon-name><tp:taxon-name-part taxon-name-part-type="genus" reg="Mercuria">M.</tp:taxon-name-part><tp:taxon-name-part taxon-name-part-type="species" reg="midarensis">midarensis</tp:taxon-name-part></tp:taxon-name></italic> sp. n. <bold>A, I</bold> Holotype <named-content xmlns:xlink="http://www.w3.org/1999/xlink" content-type="dwc:institutional_code" xlink:type="simple">MNCN</named-content> 15.05/200019H <bold>B</bold> Shell, a small ditch 7 km from Midar <bold>C</bold> Shell, Selouan River <bold>D</bold> Shell, Ouzej River <bold>E</bold> Shell, Cherarba ponds <bold>F</bold> Shell, Mariouari River <bold>G</bold> Shell, Rio de Oro <bold>H</bold> Shell, Izerouan River <bold>M, N</bold> Opercula (inner, outer sides), a small ditch 7 km from Midar <bold>K, L</bold> Protoconch and detailed microsculpture of protoconch, Selouan River.</p></caption><graphic xmlns:xlink="http://www.w3.org/1999/xlink" xlink:href="zookeys-782-095-g010.jpg" position="float" orientation="portrait" xlink:type="simple" id="oo_225049.jpg"/></fig><!--PageBreak--><p>Operculum as for genus, dark orange to dark brown, surrounded by a thin and transparent border, whorls 2, muscle attachment area oval and located near the nucleus (Figure <xref ref-type="fig" rid="F10">10M–N</xref>). Radula length intermediate, ca. 900 µm long (23% total shell length), 7.5 times longer than wide (Figure <xref ref-type="fig" rid="F11">11A, F</xref>; Suppl. material <xref ref-type="supplementary-material" rid="S1">1</xref>: Table 2); 53–67 rows of teeth. Central tooth formula (3)4–C–4(3)/1–1; central cusp V-shaped, long (Figure <xref ref-type="fig" rid="F11">11B–D, G–I</xref>). Lateral tooth formula (2)3–C–3(2); central cusp tongue-shaped (Figure <xref ref-type="fig" rid="F11">11J</xref>). Inner marginal teeth with 12–14 long, pointed, cusps. Outer marginal teeth bearing 18–20 cusps (Figure <xref ref-type="fig" rid="F11">11E–J</xref>, Suppl. material <xref ref-type="supplementary-material" rid="S1">1</xref>: Table 2).</p><fig id="F11" position="float" orientation="portrait"><label>Figure 11.</label><caption><p>Radulae, <italic><tp:taxon-name><tp:taxon-name-part taxon-name-part-type="genus" reg="Mercuria">M.</tp:taxon-name-part><tp:taxon-name-part taxon-name-part-type="species" reg="midarensis">midarensis</tp:taxon-name-part></tp:taxon-name></italic> sp. n. <bold>A–D</bold> Selouan River <bold>E</bold> A small ditch 7 km from Midar <bold>F, H–J</bold> Rio de Oro <bold>G</bold> Izerouan River. <bold>A, F</bold> Radulae ribbons <bold>B, G</bold> Overview of rows of radulae teeth <bold>C, D, H, I</bold> Central tooth <bold>E, J</bold> Inner marginal, outer marginal, and lateral teeth.</p></caption><graphic xmlns:xlink="http://www.w3.org/1999/xlink" xlink:href="zookeys-782-095-g011.jpg" position="float" orientation="portrait" xlink:type="simple" id="oo_225050.jpg"/></fig><p>Head and tentacles dark brown pigmented; eye lobes and snout margin unpigmented; pigmentation lighter on neck (Figure <xref ref-type="fig" rid="F12">12G–H</xref>). Ctenidium well developed, with 21–26 gill filaments, occupying most of pallial cavity. Osphradium elongate, positioned opposite middle of the ctenidium (Figure <xref ref-type="fig" rid="F12">12A</xref>). Stomach slightly longer than wide; style sac shorter than stomach, surrounded by an unpigmented intestine (Figure <xref ref-type="fig" rid="F12">12B</xref>, Suppl. material <xref ref-type="supplementary-material" rid="S1">1</xref>: Table 3). Glandular oviduct from two to three times longer than wide. Albumen gland shorter than capsule gland. Bursa copulatrix elongate, from two to three times longer than wide. Bursal duct very short. Renal oviduct unpigmented, coiled. Seminal receptacle elongate, without duct (Figure <xref ref-type="fig" rid="F12">12D–F, J</xref>, Suppl. material <xref ref-type="supplementary-material" rid="S1">1</xref>: Table 4). Prostate gland bean-shaped, approx. two times longer than wide (Figure <xref ref-type="fig" rid="F12">12I</xref>). Seminal duct entering the posterior region and pallial vas deferens emerging close to its anterior edge. Penis gradually tapering to strap-like, attached well behind right eye, base large and slightly pigmented. Penis tapering, light grey pigmented. Penial appendix light grey, shorter than penis, two times longer than wide, base wide, medially positioned on inner edge of penis (Figure <xref ref-type="fig" rid="F12">12G–H, K–L</xref>; Suppl. material <xref ref-type="supplementary-material" rid="S1">1</xref>: Table 5). Terminal gland large, occupying the whole distal end of the appendix. Nervous system slightly pigmented, extremely elongated (mean <abbrev xmlns:xlink="http://www.w3.org/1999/xlink" xlink:title="right pleural ganglion" id="ABBRID0E5FAI" xlink:type="simple">RPG</abbrev> ratio 0.70; Suppl. material <xref ref-type="supplementary-material" rid="S1">1</xref>: Table 6); cerebral ganglia almost equal in size and shape (Figure <xref ref-type="fig" rid="F12">12C</xref>).</p><fig id="F12" position="float" orientation="portrait"><label>Figure 12.</label><caption><p>Anatomical structures, <italic><tp:taxon-name><tp:taxon-name-part taxon-name-part-type="genus" reg="Mercuria">M.</tp:taxon-name-part><tp:taxon-name-part taxon-name-part-type="species" reg="midarensis">midarensis</tp:taxon-name-part></tp:taxon-name></italic> sp. n. <bold>A–C, E, G, I, K–L</bold> a small ditch 7 km from Midar <bold>D</bold> Ouzej River <bold>F</bold> Rio de Oro <bold>H</bold> Selouan River. <bold>A</bold> Ctenidium <bold>B</bold> Stomach <bold>C</bold> Partial nervous system <bold>D</bold> Pallial oviduct <bold>E, F</bold> Bursa copulatrix and seminal receptacle <bold>J</bold> Bursa copulatrix drawing <bold>G, H</bold> Head with penis <bold>I</bold> Prostate gland <bold>K, L</bold> Penis drawings. <bold>RO</bold> renal oviduct <bold><abbrev xmlns:xlink="http://www.w3.org/1999/xlink" xlink:title="seminal receptacle" id="ABBRID0E5HAI" xlink:type="simple">SR</abbrev></bold> seminal receptacle.</p></caption><graphic xmlns:xlink="http://www.w3.org/1999/xlink" xlink:href="zookeys-782-095-g012.jpg" position="float" orientation="portrait" xlink:type="simple" id="oo_225051.jpg"/></fig></tp:treatment-sec><tp:treatment-sec sec-type="etymology" id="SECID0EHIAI"><title>Etymology.</title><p>This species is named <italic><tp:taxon-name><tp:taxon-name-part taxon-name-part-type="genus" reg="Mercuria"/><tp:taxon-name-part taxon-name-part-type="species" reg="midarensis">midarensis</tp:taxon-name-part></tp:taxon-name></italic> after Midar, the nearby city where this species was collected for first time.</p></tp:treatment-sec><tp:treatment-sec sec-type="distribution" id="SECID0EXIAI"><title>Distribution.</title><p><italic><tp:taxon-name><tp:taxon-name-part taxon-name-part-type="genus" reg="Mercuria">Mercuria</tp:taxon-name-part><tp:taxon-name-part taxon-name-part-type="species" reg="midarensis">midarensis</tp:taxon-name-part></tp:taxon-name></italic> sp. n. is distributed mostly in spring-fed and riverine habitats of northeastern Morocco and the surroundings of the Spanish city of Melilla.</p></tp:treatment-sec><tp:treatment-sec sec-type="remarks" id="SECID0EIJAI"><title>Remarks.</title><p>The mean uncorrected sequence divergence within <italic><tp:taxon-name><tp:taxon-name-part taxon-name-part-type="genus" reg="Mercuria">Mercuria</tp:taxon-name-part><tp:taxon-name-part taxon-name-part-type="species" reg="midarensis">midarensis</tp:taxon-name-part></tp:taxon-name></italic> was 1.8%, ranging from 0%–3.4%. Despite their geographic proximity, <italic><tp:taxon-name><tp:taxon-name-part taxon-name-part-type="genus" reg="Mercuria">M.</tp:taxon-name-part><tp:taxon-name-part taxon-name-part-type="species" reg="midarensis">midarensis</tp:taxon-name-part></tp:taxon-name></italic> populations were genetically resolved into two geographically separate groups: the northern populations, i.e. those from the Mariouari River, Rio de Oro, and Izerouan River basins; and the southern ones, i.e. ditch in Midar (type locality), Selouan River, Ouzej River, and Cherarba Ponds. Although mean genetic distances between these two groups of populations were relatively high ranging from 2.6% to 3.4% for COI, we found no consistent morphological differences to consider them distinct. However, we did observe shell variability within each group. For most localities, shell length mostly ranged from 3.0 mm to 4.5 mm, with the body whorl occupying 75–82% total shell length. As exceptions, specimens from the Mariouari and Selouan river basins had larger shells (4.0–5.5 mm and 3.6–4.8 mm, respectively) and a body whorl occupying 60–75% total shell length (Figure <xref ref-type="fig" rid="F10">10C, F</xref>). Although female genitalia morphology and <!--PageBreak--><!--PageBreak--><!--PageBreak-->morphometry were similar in all populations of the species, we detected variability in penis shape and size. Both the southern populations and the population from the Rio de Oro basin (within the northern group) are characterized by a long penis (2.1–3.2 mm), 2 to 3 times longer than the appendix and 1.5 to 3 times longer than the head. In contrast, northern populations have a shorter penis (0.6–2.1 mm), which is 2.6 to 4 times longer than the appendix. Moreover, in the population from the Izerouan River basin, the penis is 1.4 to 1.8 times longer than the head while it is shorter than the head in the population from the Mariouari River basin.</p><p><italic><tp:taxon-name><tp:taxon-name-part taxon-name-part-type="genus" reg="Mercuria">Mercuria</tp:taxon-name-part><tp:taxon-name-part taxon-name-part-type="species" reg="bakeri">bakeri</tp:taxon-name-part></tp:taxon-name></italic> and <italic><tp:taxon-name><tp:taxon-name-part taxon-name-part-type="genus" reg="Mercuria">M.</tp:taxon-name-part><tp:taxon-name-part taxon-name-part-type="species" reg="tingitana">tingitana</tp:taxon-name-part></tp:taxon-name></italic> have more elongate, tall-spired shells than most of the populations of <italic><tp:taxon-name><tp:taxon-name-part taxon-name-part-type="genus" reg="Mercuria">M.</tp:taxon-name-part><tp:taxon-name-part taxon-name-part-type="species" reg="midarensis">midarensis</tp:taxon-name-part></tp:taxon-name></italic> sp. n., except for specimens from the Mariouari and Selouan rivers. <italic><tp:taxon-name><tp:taxon-name-part taxon-name-part-type="genus" reg="Mercuria">Mercuria</tp:taxon-name-part><tp:taxon-name-part taxon-name-part-type="species" reg="midarensis">midarensis</tp:taxon-name-part></tp:taxon-name></italic> sp. n. differs from <italic><tp:taxon-name><tp:taxon-name-part taxon-name-part-type="genus" reg="Mercuria">M.</tp:taxon-name-part><tp:taxon-name-part taxon-name-part-type="species" reg="bakeri">bakeri</tp:taxon-name-part></tp:taxon-name></italic> in its shorter seminal receptacle, shorter bursal duct, and larger penial appendix, and from <italic><tp:taxon-name><tp:taxon-name-part taxon-name-part-type="genus" reg="Mercuria">M.</tp:taxon-name-part><tp:taxon-name-part taxon-name-part-type="species" reg="tingitana">tingitana</tp:taxon-name-part></tp:taxon-name></italic> in its longer seminal receptacle, larger penis, and fewer cusps on the radular teeth. The mean genetic distance between <italic><tp:taxon-name><tp:taxon-name-part taxon-name-part-type="genus" reg="Mercuria">M.</tp:taxon-name-part><tp:taxon-name-part taxon-name-part-type="species" reg="bakeri">bakeri</tp:taxon-name-part></tp:taxon-name></italic> and <italic><tp:taxon-name><tp:taxon-name-part taxon-name-part-type="genus" reg="Mercuria">M.</tp:taxon-name-part><tp:taxon-name-part taxon-name-part-type="species" reg="midarensis">midarensis</tp:taxon-name-part></tp:taxon-name></italic> sp. n. was 6.8% while between the latter and <italic><tp:taxon-name><tp:taxon-name-part taxon-name-part-type="genus" reg="Mercuria">M.</tp:taxon-name-part><tp:taxon-name-part taxon-name-part-type="species" reg="tingitana">tingitana</tp:taxon-name-part></tp:taxon-name></italic> it was 8.5%.</p></tp:treatment-sec><tp:treatment-sec sec-type="ecology" id="SECID0ERNAI"><title>Ecology.</title><p>Most specimens were found in small ditches or river tributaries attached to stones or simply in the sediment. <italic><tp:taxon-name><tp:taxon-name-part taxon-name-part-type="genus" reg="Mercuria">Mercuria</tp:taxon-name-part><tp:taxon-name-part taxon-name-part-type="species" reg="midarensis">midarensis</tp:taxon-name-part></tp:taxon-name></italic> sp. n. co-occurs with other gastropod species such as <italic><tp:taxon-name><tp:taxon-name-part taxon-name-part-type="genus" reg="Melanopsis">Melanopsis</tp:taxon-name-part><tp:taxon-name-part taxon-name-part-type="species" reg="praemorsa">praemorsa</tp:taxon-name-part></tp:taxon-name></italic>, <italic><tp:taxon-name><tp:taxon-name-part taxon-name-part-type="genus" reg="Galba">Galba</tp:taxon-name-part><tp:taxon-name-part taxon-name-part-type="species" reg="truncatula">truncatula</tp:taxon-name-part></tp:taxon-name></italic>, <italic><tp:taxon-name><tp:taxon-name-part taxon-name-part-type="genus" reg="Ancylus">Ancylus</tp:taxon-name-part><tp:taxon-name-part taxon-name-part-type="species" reg="fluviatilis">fluviatilis</tp:taxon-name-part></tp:taxon-name></italic>, and <italic><tp:taxon-name><tp:taxon-name-part taxon-name-part-type="genus" reg="Physella">Physella</tp:taxon-name-part><tp:taxon-name-part taxon-name-part-type="species" reg="acuta">acuta</tp:taxon-name-part></tp:taxon-name></italic>.</p></tp:treatment-sec><tp:treatment-sec><!--Section generated to contain objects referenced in tp:taxon-treatment.--><supplementary-material xmlns:xlink="http://www.w3.org/1999/xlink" id="S1" position="float" orientation="portrait" xlink:type="simple"><label>Supplementary material 1</label><caption><p>Table 1–6</p></caption><p>Data type: measurement</p><p>Explanation note: Measurements recorded for the shell, radula, ctenidium, osphradium, digestive system, female and male genitalia, and nervous system in the <italic><tp:taxon-name><tp:taxon-name-part taxon-name-part-type="genus" reg="Mercuria">Mercuria</tp:taxon-name-part></tp:taxon-name></italic> species examined.</p><media xlink:href="zookeys-782-095-s001.pdf" mimetype="application" mime-subtype="pdf" position="float" orientation="portrait" xlink:type="simple" id="oo_225056.pdf"/><permissions><license license-type="creative-commons-attribution" xlink:href="http://creativecommons.org/licenses/by/4.0/" xlink:type="simple"><license-p>This is an open access article distributed under the terms of the Creative Commons Attribution License (CC BY 4.0), which permits unrestricted use, distribution, and reproduction in any medium, provided the original author and source are credited.</license-p></license></permissions><attrib specific-use="authors">Khadija Boulaassafer, Mohamed Ghamizi, Diana Delicado</attrib></supplementary-material></tp:treatment-sec></tp:taxon-treatment>
