# Supplementary material for: The genus Mercuria Boeters, 1971 in Morocco: first molecular phylogeny of the genus and description of two new species (Caenogastropoda, Truncatelloidea, Hydrobiidae)
Source: Zookeys. 2018 Aug 27;(782):95–128. doi: 10.3897/zookeys.782.26797 (PMC6160864; doi:10.3897/zookeys.782.26797)
Supplement: XML Treatment for Mercuria tensiftensis [file zookeys.782.26797-treatment5.xml]

<!DOCTYPE tp:taxon-treatment
  PUBLIC "-//TaxonX//DTD Taxonomic Treatment Publishing DTD v0 20100105//EN" "tax-treatment-NSO.dtd">
<tp:taxon-treatment xmlns:tp="http://www.plazi.org/taxpub"><tp:treatment-meta><kwd-group><label>Taxon classification</label><kwd><named-content xmlns:xlink="http://www.w3.org/1999/xlink" content-type="kingdom">Animalia</named-content></kwd><kwd><named-content xmlns:xlink="http://www.w3.org/1999/xlink" content-type="order">Littorinimorpha</named-content></kwd><kwd><named-content xmlns:xlink="http://www.w3.org/1999/xlink" content-type="family">Hydrobiidae</named-content></kwd></kwd-group><mixed-citation publication-type="journal"><person-group><name><surname>Boulaassafer</surname><given-names>Khadija</given-names></name><name><surname>Ghamizi</surname><given-names>Mohamed</given-names></name><name><surname>Delicado</surname><given-names>Diana</given-names></name></person-group><article-title>The genus <italic><tp:taxon-name><tp:taxon-name-part taxon-name-part-type="genus" reg="Mercuria">Mercuria</tp:taxon-name-part></tp:taxon-name></italic> Boeters, 1971 in Morocco: first molecular phylogeny of the genus and description of two new species (<tp:taxon-name><tp:taxon-name-part taxon-name-part-type="subclass">Caenogastropoda</tp:taxon-name-part></tp:taxon-name>, <tp:taxon-name><tp:taxon-name-part taxon-name-part-type="superfamily">Truncatelloidea</tp:taxon-name-part></tp:taxon-name>, <tp:taxon-name><tp:taxon-name-part taxon-name-part-type="family">Hydrobiidae</tp:taxon-name-part></tp:taxon-name>)</article-title><source>Zookeys</source><day>27</day><month>8</month><year>2018</year><volume>2018</volume><issue>782</issue><fpage>95</fpage><lpage>128</lpage><pub-id pub-id-type="doi">10.3897/zookeys.782.26797</pub-id></mixed-citation></tp:treatment-meta><tp:nomenclature><tp:taxon-name>
                  <tp:taxon-name-part taxon-name-part-type="genus" reg="Mercuria">Mercuria</tp:taxon-name-part>
                  <tp:taxon-name-part taxon-name-part-type="species" reg="tensiftensis">tensiftensis</tp:taxon-name-part>
                  <object-id xmlns:xlink="http://www.w3.org/1999/xlink" content-type="zoobank" xlink:type="simple">http://zoobank.org/42E0CFAF-0F49-48AB-BFC8-9323FEB6996D</object-id>
                </tp:taxon-name><tp:taxon-status xmlns:xlink="http://www.w3.org/1999/xlink" xlink:type="simple">sp. n.</tp:taxon-status></tp:nomenclature><tp:treatment-sec sec-type="type material" id="SECID0EVQAI"><title>Type material.</title><p>Holotype, <named-content xmlns:xlink="http://www.w3.org/1999/xlink" content-type="dwc:institutional_code" xlink:type="simple">MNCN</named-content> 15.05/200018H (ethanol 80%), a ditch in Sidi Bouzid, Chichaoua, Morocco, <named-content xmlns:xlink="http://www.w3.org/1999/xlink" content-type="dwc:verbatimCoordinates" xlink:type="simple"><named-content content-type="geo-json" specific-use="{&#34;type&#34;:&#34;Point&#34;,&#34;coordinates&#34;:[-8.785193,31.493555]}" id="NCID0EDRAI" xlink:type="simple">31°29.6133'N, 8°47.1116'W</named-content></named-content>, 28/11/2015, K.B., M.G. Paratypes <named-content xmlns:xlink="http://www.w3.org/1999/xlink" content-type="dwc:institutional_code" xlink:type="simple">MNCN</named-content> 15.05/200018P, <abbrev xmlns:xlink="http://www.w3.org/1999/xlink" content-type="institution" xlink:title="University of Giessen Systematics and Biodiversity" id="ABBRID0ETRAI" xlink:type="simple">UGSB</abbrev> 17910, and MHNM 18 ZTMH4 (from the same lot).</p></tp:treatment-sec><tp:treatment-sec sec-type="material" id="SECID0EYRAI"><title>Other material.</title><p>MOROCCO. MHNM 18 ZTMH19, <abbrev xmlns:xlink="http://www.w3.org/1999/xlink" content-type="institution" xlink:title="University of Giessen Systematics and Biodiversity" id="ABBRID0E5RAI" xlink:type="simple">UGSB</abbrev> 17910, ditch in Sidi Bouzid, Chichaoua, 28/11/2015 (<named-content xmlns:xlink="http://www.w3.org/1999/xlink" content-type="dwc:verbatimCoordinates" xlink:type="simple"><named-content content-type="geo-json" specific-use="{&#34;type&#34;:&#34;Point&#34;,&#34;coordinates&#34;:[-8.785193,31.493555]}" id="NCID0EGSAI" xlink:type="simple">31°29.6133'N, 8°47.1116'W</named-content></named-content>); MHNM 18 ZTMH5, <abbrev xmlns:xlink="http://www.w3.org/1999/xlink" content-type="institution" xlink:title="University of Giessen Systematics and Biodiversity" id="ABBRID0ELSAI" xlink:type="simple">UGSB</abbrev> 17914, a pond near Lahjar Spring, Essaouira, 28/11/2015 (<named-content xmlns:xlink="http://www.w3.org/1999/xlink" content-type="dwc:verbatimCoordinates" xlink:type="simple"><named-content content-type="geo-json" specific-use="{&#34;type&#34;:&#34;Point&#34;,&#34;coordinates&#34;:[-9.584972,31.645972]}" id="NCID0ETSAI" xlink:type="simple">31°38.7583'N, 9°35.0983'W</named-content></named-content>); MHNM 18 ZTMH6, <abbrev xmlns:xlink="http://www.w3.org/1999/xlink" content-type="institution" xlink:title="University of Giessen Systematics and Biodiversity" id="ABBRID0EYSAI" xlink:type="simple">UGSB</abbrev> 17918, ditch in Haddada Bouzerktoun, Essaouira, 28/11/2015 (<named-content xmlns:xlink="http://www.w3.org/1999/xlink" content-type="dwc:verbatimCoordinates" xlink:type="simple"><named-content content-type="geo-json" specific-use="{&#34;type&#34;:&#34;Point&#34;,&#34;coordinates&#34;:[-9.584972,31.632500]}" id="NCID0EATAI" xlink:type="simple">31°37.95'N, 9°35.0983'W</named-content></named-content>); MHNM 18 ZTMH7, <abbrev xmlns:xlink="http://www.w3.org/1999/xlink" content-type="institution" xlink:title="University of Giessen Systematics and Biodiversity" id="ABBRID0EFTAI" xlink:type="simple">UGSB</abbrev> 19944, ditch in Agadir N’tachraft, 34 km S of Marrakesh, 20/02/2017 (<named-content xmlns:xlink="http://www.w3.org/1999/xlink" content-type="dwc:verbatimCoordinates" xlink:type="simple"><named-content content-type="geo-json" specific-use="{&#34;type&#34;:&#34;Point&#34;,&#34;coordinates&#34;:[-8.122550,31.384862]}" id="NCID0ENTAI" xlink:type="simple">31°23.0917'N, 8°7.353'W</named-content></named-content>); MHNM 18 ZTMH8, <abbrev xmlns:xlink="http://www.w3.org/1999/xlink" content-type="institution" xlink:title="University of Giessen Systematics and Biodiversity" id="ABBRID0ESTAI" xlink:type="simple">UGSB</abbrev> 19945, a spring near Lalla Takerkoust dam, 34 km S of Marrakesh, 20/02/2017 (<named-content xmlns:xlink="http://www.w3.org/1999/xlink" content-type="dwc:verbatimCoordinates" xlink:type="simple"><named-content content-type="geo-json" specific-use="{&#34;type&#34;:&#34;Point&#34;,&#34;coordinates&#34;:[-8.127300,31.375818]}" id="NCID0E1TAI" xlink:type="simple">31°22.5491'N, 8°7.638'W</named-content></named-content>); MHNM 18 ZTMH9, <abbrev xmlns:xlink="http://www.w3.org/1999/xlink" content-type="institution" xlink:title="University of Giessen Systematics and Biodiversity" id="ABBRID0E6TAI" xlink:type="simple">UGSB</abbrev> 19946, Talkount, 80 km E of Marrakesh, 21/02/2017 (<named-content xmlns:xlink="http://www.w3.org/1999/xlink" content-type="dwc:verbatimCoordinates" xlink:type="simple"><named-content content-type="geo-json" specific-use="{&#34;type&#34;:&#34;Point&#34;,&#34;coordinates&#34;:[-7.267163,31.676292]}" id="NCID0EHUAI" xlink:type="simple">31°40.5775'N, 7°16.0298'W</named-content></named-content>).</p></tp:treatment-sec><tp:treatment-sec sec-type="diagnosis" id="SECID0EMUAI"><title>Diagnosis.</title><p>Shell ovate-conic, whorls 4–5; periostracum whitish, exceptionally yellowish; body whorl large, convex, occupying approx. two-thirds of total shell length; umbilicus narrow, not covered by the inner lip; aperture ovate; protoconch microsculpture grooved; central radula tooth formula (5)4–C–4(5)/1–1; bursa copulatrix elongate, with a short duct; one seminal receptacle elongate, with a short duct; penis <!--PageBreak-->gradually tapering; penial appendix dark pigmented, rectangular, shorter than penis, base narrow and black pigmented, medially positioned on inner edge of penis; nervous system elongated (mean <abbrev xmlns:xlink="http://www.w3.org/1999/xlink" xlink:title="right pleural ganglion" id="ABBRID0EUUAI" xlink:type="simple">RPG</abbrev> ratio = 0.64), slightly pigmented.</p></tp:treatment-sec><tp:treatment-sec sec-type="description" id="SECID0EYUAI"><title>Description.</title><p>Shell ovate-conic, whorls 4–5, height 3–5.1 mm (Figure <xref ref-type="fig" rid="F13">13A–G</xref>; Suppl. material <xref ref-type="supplementary-material" rid="S1">1</xref>: Table 1). Periostracum whitish. Protoconch ca. 400 µm wide, whorls 1.5; nucleus ca. 125 µm wide (Figure <xref ref-type="fig" rid="F13">13H</xref>); protoconch microsculpture grooved (Figure <xref ref-type="fig" rid="F13">13I</xref>). Teleoconch whorls convex, with deep sutures. Body whorl large, occupying approx. two-thirds of total shell length. Aperture ovate, often attached to body whorl on the top; inner lip thicker than outer lip; peristome margin straight narrow (Figure <xref ref-type="fig" rid="F13">13D</xref>). Umbilicus narrow, not covered by the inner lip.</p><fig id="F13" position="float" orientation="portrait"><label>Figure 13.</label><caption><p>Shells and opercula, <italic><tp:taxon-name><tp:taxon-name-part taxon-name-part-type="genus" reg="Mercuria">M.</tp:taxon-name-part><tp:taxon-name-part taxon-name-part-type="species" reg="tensiftensis">tensiftensis</tp:taxon-name-part></tp:taxon-name></italic> sp. n. <bold>A</bold> Holotype <named-content xmlns:xlink="http://www.w3.org/1999/xlink" content-type="dwc:institutional_code" xlink:type="simple">MNCN</named-content> 15.05/200018H, <bold>B</bold> Shell, ditch in Sidi Bouzid <bold>C, D</bold> Shell, ditch in Agadir N’tachraft <bold>E</bold> Shell, ditch in Talkount <bold>F</bold> Shell, a pond near Lahjar Spring <bold>G</bold> Shell, a spring near Lalla Takerkoust dam <bold>J, K</bold> Opercula (inner, outer sides), ditch in Agadir N’tachraft <bold>H, I</bold> Protoconch and detailed microsculpture of protoconch, ditch in Agadir N’tachraft.</p></caption><graphic xmlns:xlink="http://www.w3.org/1999/xlink" xlink:href="zookeys-782-095-g013.jpg" position="float" orientation="portrait" xlink:type="simple" id="oo_225052.jpg"/></fig><p>Operculum as for genus, orange to brownish, about two whorls; muscle attachment area oval and located near the nucleus (Figure <xref ref-type="fig" rid="F13">13J–K</xref>). Radula length intermediate, ca. 900 µm long (25% total shell length), approx. eight times longer than wide; approx. 60 rows of teeth (Figure <xref ref-type="fig" rid="F14">14A</xref>). Central tooth formula (5)4–C–4(5)/1–1; central cusp V-shaped (Figure <xref ref-type="fig" rid="F14">14B, D, E</xref>). Lateral tooth formula (4)3–C–3(4); central cusp <!--PageBreak-->long, tongue-shaped (Figure <xref ref-type="fig" rid="F14">14B–C</xref>). Inner marginal teeth bearing 13–16 cusps and outer marginal with 15–21 cusps (Figure <xref ref-type="fig" rid="F14">14D, F</xref>; Suppl. material <xref ref-type="supplementary-material" rid="S1">1</xref>: Table 2).</p><fig id="F14" position="float" orientation="portrait"><label>Figure 14.</label><caption><p>Radulae, <italic><tp:taxon-name><tp:taxon-name-part taxon-name-part-type="genus" reg="Mercuria">M.</tp:taxon-name-part><tp:taxon-name-part taxon-name-part-type="species" reg="tensiftensis">tensiftensis</tp:taxon-name-part></tp:taxon-name></italic> sp. n. <bold>A, E</bold> a spring near Lalla Takerkoust dam <bold>B, C</bold> a pond near Lahjar Spring <bold>D, F</bold> ditch in Sidi Bouzid. <bold>A</bold> Radular ribbon <bold>B, D</bold> Rows of radular teeth <bold>C</bold> Lateral tooth and inner marginal teeth <bold>E</bold> Central tooth <bold>F</bold> Outer marginal teeth.</p></caption><graphic xmlns:xlink="http://www.w3.org/1999/xlink" xlink:href="zookeys-782-095-g014.jpg" position="float" orientation="portrait" xlink:type="simple" id="oo_225053.jpg"/></fig><p>Animal darkly pigmented except for neck and tentacles (Figure <xref ref-type="fig" rid="F15">15G</xref>). Ctenidium well-developed, with 23–27 gill filaments, occupying nearly entire length of pallial cavity. Osphradium elongate, positioned opposite middle of ctenidium (Figure <xref ref-type="fig" rid="F15">15A</xref>). Stomach slightly longer than wide, with two chambers almost equal in size; style sac longer than wide, surrounded by unpigmented intestine (Figure <xref ref-type="fig" rid="F15">15B</xref>; Suppl. material <xref ref-type="supplementary-material" rid="S1">1</xref>: Table 3). Glandular oviduct approx. three times as long as wide. Albumen gland <!--PageBreak-->longer than capsule gland (Figure <xref ref-type="fig" rid="F15">15D–F</xref>). Bursa copulatrix elongate, two to three times longer than wide, with a duct shorter than bursal length. Renal oviduct unpigmented, coiled, making 2–3 loops. Seminal receptacle elongate, with a short duct, joining renal oviduct just above the insertion point with bursal duct (Figure <xref ref-type="fig" rid="F15">15E–F</xref>; Suppl. material <xref ref-type="supplementary-material" rid="S1">1</xref>: Table 4). Prostate gland approx. two times longer than wide, bean-shaped; seminal duct entering the posterior region; pallial vas deferens emerging close to its anterior edge. Penis gradually tapering, attached to the area close to the right eye. Penis dark pigmented, tapering. Penial appendix dark pigmented, shorter than penis, base narrow, medially position on inner edge of penis. Terminal gland occupying the whole distal end of the appendix (Figure <xref ref-type="fig" rid="F15">15G–I</xref>; Suppl. material <xref ref-type="supplementary-material" rid="S1">1</xref>: Table 5). Nervous <!--PageBreak-->system with black granules, elongate (mean <abbrev xmlns:xlink="http://www.w3.org/1999/xlink" xlink:title="right pleural ganglion" id="ABBRID0EB2AI" xlink:type="simple">RPG</abbrev> ratio 0.64; Suppl. material <xref ref-type="supplementary-material" rid="S1">1</xref>: Table 6); cerebral ganglia approx. equal in size; ganglia darker than connectives and commissures (Figure <xref ref-type="fig" rid="F15">15C</xref>).</p><fig id="F15" position="float" orientation="portrait"><label>Figure 15.</label><caption><p>Anatomical structures, <italic><tp:taxon-name><tp:taxon-name-part taxon-name-part-type="genus" reg="Mercuria">M.</tp:taxon-name-part><tp:taxon-name-part taxon-name-part-type="species" reg="tensiftensis">tensiftensis</tp:taxon-name-part></tp:taxon-name></italic> sp. n. <bold>A, D, E, G, H</bold> ditch in Sidi Bouzid <bold>B, F, I</bold> a pond near Lahjar Spring <bold>C</bold> a spring near Lalla Takerkoust dam. <bold>A</bold> Ctenidium <bold>B</bold> Stomach <bold>C</bold> Partial nervous system <bold>D</bold> Pallial oviduct <bold>E, F</bold> Bursa copulatrix and seminal receptacle <bold>G</bold> Head with penis <bold>H, I</bold> Prostate gland. <bold>RO</bold> renal oviduct <bold><abbrev xmlns:xlink="http://www.w3.org/1999/xlink" xlink:title="seminal receptacle" id="ABBRID0E23AI" xlink:type="simple">SR</abbrev></bold> seminal receptacle.</p></caption><graphic xmlns:xlink="http://www.w3.org/1999/xlink" xlink:href="zookeys-782-095-g015.jpg" position="float" orientation="portrait" xlink:type="simple" id="oo_225054.jpg"/></fig></tp:treatment-sec><tp:treatment-sec sec-type="etymology" id="SECID0EE4AI"><title>Etymology.</title><p>The name <italic><tp:taxon-name><tp:taxon-name-part taxon-name-part-type="genus" reg="Mercuria"/><tp:taxon-name-part taxon-name-part-type="species" reg="tensiftensis">tensiftensis</tp:taxon-name-part></tp:taxon-name></italic> refers to the hydrological basin (Tensift) where this species was collected.</p></tp:treatment-sec><tp:treatment-sec sec-type="distribution" id="SECID0EU4AI"><title>Distribution.</title><p>This species was found in ponds, springs, and ditches in proximal localities of the Tensift River basin in northwestern Morocco.</p></tp:treatment-sec><tp:treatment-sec sec-type="remarks" id="SECID0EZ4AI"><title>Remarks.</title><p>Shells of this species vary in size (2.4–5.1 mm shell height) and, accordingly, two morphotypes can be distinguished in all populations. One morphotype comprises small to medium-sized shells (2.4–4.0 mm shell height), with slightly shouldered spire whorls and a thick aperture. This morphotype is found in Lahjar, Talkount, and Lalla Takerkoust with an average shell length of 3.5 mm. The second larger group (4.0–5.1 mm shell height) comprises shells with five sloping spire whorls and a thin aperture. This morphotype is well represented in the populations from Sidi Bouzid Springs and Agadir N’tachraft with an average shell length of 4.1 mm. Despite this morphological variation within the species, the estimated genetic distance was 0% for COI.</p><p>Two morphotypes of male reproductive organs were also observed in dissected specimens. The most represented is that with a long penis, large appendix, and large prostate gland (localities of Lahjar near Essaouira, Sidi Bouzid, and Lalla Takerkoust dam). However, other dissected males showed a smaller retracted penis and a small degraded prostate gland (localities of Agadir N’tachraft and Talkount). We observed that this second group of males contained parasites known to cause castration in host snails (<xref ref-type="bibr" rid="B40">Lim and Heyneman 1972</xref>, <xref ref-type="bibr" rid="B9">Combes and Cheng 1986</xref>, <xref ref-type="bibr" rid="B41">Mouahid and Mone 1990</xref>, <xref ref-type="bibr" rid="B3">Ashby and Gupta 2014</xref>) and propose this as the cause of such variation (see Figure <xref ref-type="fig" rid="F16">16</xref>). According to our observations in parasitized specimens of different populations, male and female genitalia seem more affected than other organs.</p><p><italic><tp:taxon-name><tp:taxon-name-part taxon-name-part-type="genus" reg="Mercuria">Mercuria</tp:taxon-name-part><tp:taxon-name-part taxon-name-part-type="species" reg="tensiftensis">tensiftensis</tp:taxon-name-part></tp:taxon-name></italic> sp. n. is characterized by its long shell (the longest shells among Moroccan <italic><tp:taxon-name><tp:taxon-name-part taxon-name-part-type="genus" reg="Mercuria">Mercuria</tp:taxon-name-part></tp:taxon-name></italic> species) and its large and gradually tapering penis with a terminal gland occupying the entire distal end of the penial appendix. The new species differs from <italic><tp:taxon-name><tp:taxon-name-part taxon-name-part-type="genus" reg="Mercuria">M.</tp:taxon-name-part><tp:taxon-name-part taxon-name-part-type="species" reg="midarensis">midarensis</tp:taxon-name-part></tp:taxon-name></italic> sp. n. in its shorter penis (two times vs. three times longer than appendix in <italic><tp:taxon-name><tp:taxon-name-part taxon-name-part-type="genus" reg="Mercuria">M.</tp:taxon-name-part><tp:taxon-name-part taxon-name-part-type="species" reg="tensiftensis">tensiftensis</tp:taxon-name-part></tp:taxon-name></italic> sp. n. and <italic><tp:taxon-name><tp:taxon-name-part taxon-name-part-type="genus" reg="Mercuria">M.</tp:taxon-name-part><tp:taxon-name-part taxon-name-part-type="species" reg="midarensis">midarensis</tp:taxon-name-part></tp:taxon-name></italic> sp. n., respectively) (Suppl. material <xref ref-type="supplementary-material" rid="S1">1</xref>: Table 5), from <italic><tp:taxon-name><tp:taxon-name-part taxon-name-part-type="genus" reg="Mercuria">M.</tp:taxon-name-part><tp:taxon-name-part taxon-name-part-type="species" reg="targouasensis">targouasensis</tp:taxon-name-part></tp:taxon-name></italic> in its more elongate bursa copulatrix (Suppl. material <xref ref-type="supplementary-material" rid="S1">1</xref>: Table 4) and from <italic><tp:taxon-name><tp:taxon-name-part taxon-name-part-type="genus" reg="Mercuria">M.</tp:taxon-name-part><tp:taxon-name-part taxon-name-part-type="species" reg="similis">similis</tp:taxon-name-part></tp:taxon-name></italic> in its longer shell and its larger and longer penis. These morphological and anatomical differences were supported by molecular data. Hence, the mean genetic distance between <italic><tp:taxon-name><tp:taxon-name-part taxon-name-part-type="genus" reg="Mercuria">M.</tp:taxon-name-part><tp:taxon-name-part taxon-name-part-type="species" reg="tensiftensis">tensiftensis</tp:taxon-name-part></tp:taxon-name></italic> sp. n. and <italic><tp:taxon-name><tp:taxon-name-part taxon-name-part-type="genus" reg="Mercuria">M.</tp:taxon-name-part><tp:taxon-name-part taxon-name-part-type="species" reg="similis">similis</tp:taxon-name-part></tp:taxon-name></italic> was 6.4% and between the former and <italic><tp:taxon-name><tp:taxon-name-part taxon-name-part-type="genus" reg="Mercuria">M.</tp:taxon-name-part><tp:taxon-name-part taxon-name-part-type="species" reg="targouasensis">targouasensis</tp:taxon-name-part></tp:taxon-name></italic> and <italic><tp:taxon-name><tp:taxon-name-part taxon-name-part-type="genus" reg="Mercuria">M.</tp:taxon-name-part><tp:taxon-name-part taxon-name-part-type="species" reg="midarensis">midarensis</tp:taxon-name-part></tp:taxon-name></italic> sp. n. were 6.0% and 6.9%, respectively.</p></tp:treatment-sec><tp:treatment-sec sec-type="ecology" id="SECID0E2CBI"><title>Ecology.</title><p><italic><tp:taxon-name><tp:taxon-name-part taxon-name-part-type="genus" reg="Mercuria">Mercuria</tp:taxon-name-part><tp:taxon-name-part taxon-name-part-type="species" reg="tensiftensis">tensiftensis</tp:taxon-name-part></tp:taxon-name></italic> sp. n. was found in ditches used for irrigation, springs, and ponds, attached to stones or dead branches in the water. Most of these localities, including the type one, are small water bodies under risk of desiccation or destruction. Co-occurring species were <italic><tp:taxon-name><tp:taxon-name-part taxon-name-part-type="genus" reg="Galba">Galba</tp:taxon-name-part><tp:taxon-name-part taxon-name-part-type="species" reg="truncatula">truncatula</tp:taxon-name-part></tp:taxon-name></italic>, <italic><tp:taxon-name><tp:taxon-name-part taxon-name-part-type="genus" reg="Melanopsis">Melanopsis</tp:taxon-name-part><tp:taxon-name-part taxon-name-part-type="species" reg="praemorsa">praemorsa</tp:taxon-name-part></tp:taxon-name></italic>, and <italic><tp:taxon-name><tp:taxon-name-part taxon-name-part-type="genus" reg="Physella">Physella</tp:taxon-name-part><tp:taxon-name-part taxon-name-part-type="species" reg="acuta">acuta</tp:taxon-name-part></tp:taxon-name></italic>.</p><fig id="F16" position="float" orientation="portrait"><label>Figure 16.</label><caption><p>Head and prostate glands of non-parasitized and parasitized males, <italic><tp:taxon-name><tp:taxon-name-part taxon-name-part-type="genus" reg="Mercuria">M.</tp:taxon-name-part><tp:taxon-name-part taxon-name-part-type="species" reg="tensiftensis">tensiftensis</tp:taxon-name-part></tp:taxon-name></italic> sp. n. <bold>A, B</bold> Non-parasitized male, a spring near Lalla Takerkoust dam <bold>C, D</bold> Non-parasitized male, ditch in Sidi Bouzid <bold>E, F</bold> Parasitized male, ditch in Sidi Bouzid <bold>G–J</bold> Parasitized males, ditch in Agadir N’tachraft. <bold><abbrev xmlns:xlink="http://www.w3.org/1999/xlink" xlink:title="prostate gland" id="ABBRID0EJFBI" xlink:type="simple">Pr</abbrev></bold> prostate gland.</p></caption><graphic xmlns:xlink="http://www.w3.org/1999/xlink" xlink:href="zookeys-782-095-g016.jpg" position="float" orientation="portrait" xlink:type="simple" id="oo_225055.jpg"/></fig></tp:treatment-sec><tp:treatment-sec><!--Section generated to contain objects referenced in tp:taxon-treatment.--><supplementary-material xmlns:xlink="http://www.w3.org/1999/xlink" id="S1" position="float" orientation="portrait" xlink:type="simple"><label>Supplementary material 1</label><caption><p>Table 1–6</p></caption><p>Data type: measurement</p><p>Explanation note: Measurements recorded for the shell, radula, ctenidium, osphradium, digestive system, female and male genitalia, and nervous system in the <italic><tp:taxon-name><tp:taxon-name-part taxon-name-part-type="genus" reg="Mercuria">Mercuria</tp:taxon-name-part></tp:taxon-name></italic> species examined.</p><media xlink:href="zookeys-782-095-s001.pdf" mimetype="application" mime-subtype="pdf" position="float" orientation="portrait" xlink:type="simple" id="oo_225056.pdf"/><permissions><license license-type="creative-commons-attribution" xlink:href="http://creativecommons.org/licenses/by/4.0/" xlink:type="simple"><license-p>This is an open access article distributed under the terms of the Creative Commons Attribution License (CC BY 4.0), which permits unrestricted use, distribution, and reproduction in any medium, provided the original author and source are credited.</license-p></license></permissions><attrib specific-use="authors">Khadija Boulaassafer, Mohamed Ghamizi, Diana Delicado</attrib></supplementary-material></tp:treatment-sec><ref-list><ref id="B40"><mixed-citation xmlns:xlink="http://www.w3.org/1999/xlink" xlink:type="simple"><person-group><name name-style="western"><surname>Lim</surname><given-names>H-K</given-names></name><name name-style="western"><surname>Heyneman</surname><given-names>D</given-names></name></person-group> (<year>1972</year>) <article-title>Intramolluscan inter-trematode antagonism: a review of factors influencing the host-parasite system and its possible role in biological control.</article-title> In: <person-group><name name-style="western"><surname>Dawes</surname><given-names>B</given-names></name></person-group> (<role>Ed.</role>) <issue-title>Advances in Parasitology.</issue-title><source>Academic Press</source>, <fpage>191</fpage>–<lpage>268</lpage>. <ext-link xlink:type="simple" ext-link-type="doi" xlink:href="10.1016/S0065-308X(08)60175-X">https://doi.org/10.1016/S0065-308X(08)60175-X</ext-link></mixed-citation></ref><ref id="B9"><mixed-citation xmlns:xlink="http://www.w3.org/1999/xlink" xlink:type="simple"><person-group><name name-style="western"><surname>Combes</surname><given-names>C</given-names></name><name name-style="western"><surname>Cheng</surname><given-names>TC</given-names></name></person-group> (<year>1986</year>) <article-title>Control of biomedically important molluscs. Archives de l’Institut Pasteur d’Algérie.</article-title><source>Institut Pasteur d’Algérie</source><volume>55</volume>: <fpage>153</fpage>–<lpage>193</lpage>.</mixed-citation></ref><ref id="B41"><mixed-citation xmlns:xlink="http://www.w3.org/1999/xlink" xlink:type="simple"><person-group><name name-style="western"><surname>Mouahid</surname><given-names>A</given-names></name><name name-style="western"><surname>Mone</surname><given-names>H</given-names></name></person-group> (<year>1990</year>) <article-title>Interference of <italic><tp:taxon-name><tp:taxon-name-part taxon-name-part-type="genus">Echinoparyphium</tp:taxon-name-part><tp:taxon-name-part taxon-name-part-type="species">elegans</tp:taxon-name-part></tp:taxon-name></italic> with the host-parasite system <italic><tp:taxon-name><tp:taxon-name-part taxon-name-part-type="genus">Bulinus</tp:taxon-name-part><tp:taxon-name-part taxon-name-part-type="species">truncatus</tp:taxon-name-part></tp:taxon-name></italic> – <italic><tp:taxon-name><tp:taxon-name-part taxon-name-part-type="genus">Schistosoma</tp:taxon-name-part><tp:taxon-name-part taxon-name-part-type="species">bovis</tp:taxon-name-part></tp:taxon-name></italic> in natural conditions.</article-title><source>Annals of Tropical Medicine &amp; Parasitology</source><volume>84</volume>: <fpage>341</fpage>–<lpage>348</lpage>. <ext-link xlink:type="simple" ext-link-type="doi" xlink:href="10.1080/00034983.1990.11812478">https://doi.org/10.1080/00034983.1990.11812478</ext-link></mixed-citation></ref><ref id="B3"><mixed-citation xmlns:xlink="http://www.w3.org/1999/xlink" xlink:type="simple"><person-group><name name-style="western"><surname>Ashby</surname><given-names>B</given-names></name><name name-style="western"><surname>Gupta</surname><given-names>S</given-names></name></person-group> (<year>2014</year>) <article-title>Parasitic castration promotes coevolutionary cycling but also imposes a cost on sex.</article-title><source>Evolution</source><volume>68</volume>: <fpage>2234</fpage>–<lpage>2244</lpage>. <ext-link xlink:type="simple" ext-link-type="doi" xlink:href="10.1111/evo.12425">https://doi.org/10.1111/evo.12425</ext-link></mixed-citation></ref></ref-list></tp:taxon-treatment>
